# Supplementary material for: Targeted genetic manipulation and yeast-like evolutionary genomics in the green alga Auxenochlorella
Source: bioRxiv. 2025 Oct 23:2025.02.07.637104. Preprint. [Version 2] doi: 10.1101/2025.02.07.637104 (PMC12633428; doi:10.1101/2025.02.07.637104)
Supplement: Supplement 1 [file media-1.xlsx]

## Sheet: Dataset S1
Dataset S1. Auxenochlorella strain metadata for Figure 1B.
Information was taken from culture collection records or publications where possible. Note that some designations as "freshwater' may be due to incomplete record keeping.
Strain	Environment	Location	Sampling year	rDNA accession	Reference
UTEX 2341	marine	Japan	<1984	KT158711.1	Seto A, Wang HL, Hesseltine CW. 1984. Culture conditions affect eicosapentaenoic acid content of Chlorella minutissima. Journal of the American Oil Chemists Society 61:892-894.
NIES-2176	Spongilla fluviatilis symbiont		1957	AB488571.1
NIES-2164			<1994	AB488569.1
CCAP 211/7D	freshwater	Czechia	<1951	LN610700.1
CCAP 211/7A	poplar sap	Germany	1892	FN298931.1	Krüger W. 1894. Beiträge zur Kenntnis der Organismen des Saftflusses (sog. Schleimflusses) der Laubbäume. II. Über zwei aus Saftflüssen rein gezüchtete Algen. Zopf Beitr Physiol Morphol Organ 4:91-116.
CCAP 211/10C	elm sap		1903	MG022719.1
CCAP 211/13	freshwater		<1948	OR193729.1
CCAP 211/8D	elm sap	UK	1947	LN610701.1
CCAP 211/17	freshwater	Netherlands	<1949	LN610704.1
CCAP 211/11I	freshwater		<1940	LN610703.1
CCAP 211/10B	elm sap		1903	LN610702.1
SAG 211-10a	elm sap		1903	KM020150.1
CCAP 211/7B	freshwater	Netherlands	<1954	MG022716.1
NIES-2165			<2007	AB488570.1
CCAP 211/7C	freshwater	Netherlands	<1954	MG022717.1
MM0011	marine	Korea	2016	MF040300.1	Jang HS, Kang NS, Kim KM, Jeon BH, Park JS, Hong JW. 2017. Description and application of a marine microalga Auxenochlorella protothecoides isolated from Ulleung-do. Journal of Life Science 27:1152-1160.
RCC664	marine	Norway	2002	KT860884.1
LEU7	marine	Japan	<2019	LC350100.1	Asker D, Awad TS. 2019. Isolation and characterization of a novel lutein-producing marine microalga using high throughput screening. Food Res Int 116:660-667.
MM0013	marine	Korea	<2017	MK182286.1
MM0012	marine	Korea	<2017	MK191970.1
CCAP 211/61	Hydra viridis symbiont	Israel	1982	AB206551.1
AS-1	marine	USA	<2024	PP542014.1	Chen H, Sosa A, Chen F. 2024. Growth and cell size of microalga Auxenochlorella protothecoides AS-1 under different trophic modes. Microorganisms 12.
P-1015	Psoroglaena photobiont		<2006	AM260449.1	Nyati S, Beck A, Honegger R. 2007. Fine structure and phylogeny of green algal photobionts in the microfilamentous genus Psoroglaena (Verrucariaceae, lichen-forming Ascomycetes). Plant Biol. 9:390-399.
SAG 2478	soil	Germany	<2014	KP081390.1

## Sheet: Dataset S2
Dataset S2. Summary statistics for existing Auxenochlorella genome assemblies.
Strain	Size (Mb)	Contigs	Contig N50 (kb)	Accession	Reference
0710 (=UTEX 25)	22.9	1386	35.1	GCA_000733215.1	Gao C, Wang Y, Shen Y, Yan D, He X, Dai J, Wu Q. 2014. Oil accumulation mechanisms of the oleaginous microalga Chlorella protothecoides revealed through its genome, transcriptomes, and proteomes. BMC Genomics 15:582.
UTEX 25	21.1	1890	27.2	GCA_003709365.1	Vogler BW, Starkenburg SR, Sudasinghe N, Schambach JY, Rollin JA, Pattathil S, Barry AN. 2018. Characterization of plant carbon substrate utilization by Auxenochlorella protothecoides. Algal Research 34:37–48.
ATCC 30407 (=UTEX 25)	22	2110	48.4	GCA_036987955.1
UTEX 2341	32.7	12197	5.8	GCA_002154875.1

## Sheet: Dataset S3
Dataset S3. Annotation notes for manually curated transposable elements and other interspersed repeats in the Auxenochlorella UTEX 250-A genome.
Class	Subclass	Superfamily	Family	Comment	Status	Length (bp)	TSD (bp)	Action
I	LTR	Metaviridae	Metaviridae-1_UTEX250	193 bp LTRs; subfamilies exist	complete	4977	5	autonomous
II	DNA	hAT	hAT-1_UTEX250	14 bp TIRs; possible subfamilies	complete	2727	8	autonomous
II	DNA	hAT	hAT-N1_UTEX250	14 bp TIRs; MITE of hAT-1_UTEX250	complete	550	8	nonautonomous
II	DNA	EnSpm-Plavaka	Plavaka-1_UTEX250	15 bp TIRs; possible deletion derivatives; Plavaka based on transposase, second antisense gene of unknown function	complete	8841	3	autonomous
?	?	?	Fanzor-1_UTEX250	right terminus incomplete due to variable subfamilies; frequently truncated; encodes Fanzor	incomplete	7637	?	?
?	?	?	unknown-N1_UTEX250	11 bp TIRs	complete	194	?	nonautonomous
?	?	?	unknown-N2_UTEX250	C-rich tail, second type with different 5'	complete	1021	?	nonautonomous
NA	NA	NA	subtelomeric-1_UTEX250	non-repetitive structure, upstream of telomere; some extensions found on more than one subtelomere	?	4332
NA	NA	NA	subtelomeric-2_UTEX250	non-repetitive structure, upstream of telomere; some extensions found on more than one subtelomere on both sides	?	4480

## Sheet: Dataset S4
Dataset S4. Possible centromere coordinates for the Auxenochlorella UTEX 250-A genome.
Chromosome	Start	End	Length (bp)	GC (%)
A01	747146	754752	7606	47.16
B01	732891	740506	7615	47.2
A02	185863	189113	3250	47.17
B02	182071	185542	3471	45.92
A03	1039657	1045464	5807	47.22
B03	227231	233061	5830	47.46
A04	1280317	1284695	4378	48.33
B04	1280317	1284695	4378	48.33
A05	1300458	1307191	6733	47.85
B05	1258907	1265244	6337	47.79
A06	312152	317496	5344	47.29
B06	1404542	1409806	5264	47.49
A07	380210	386225	6015	47.02
B07	388680	394701	6021	47.02
A08	1023802	1025938	2136	46.4
B08	909229	911308	2079	46.66
A11	1668336	1673568	5232	47.97
B11	1256224	1261455	5231	47.79

## Sheet: Dataset S5
Dataset S5. Summary statistics for Auxenochlorella protothecoides and Auxenochlorella symbiontica haploid genome assemblies.
Median read coverage is relative to the haploid assemblies and coverage per haplotype is expected to be approximately half. For UTEX 25, the trisomic chromosomes 7 and 10 are excluded from the calculation.
Species	Strain	PacBio HiFi coverage	ONT 10.4.1 coverage	Chromosomes	Length (Mb)	Plastome length (kb)	Mitogenome length (kb)
Auxenochlorella protothecoides	UTEX 25	52	NA	12	21.9764	84.58	57.377
Auxenochlorella protothecoides	UTEX 2341	65	NA	12	21.9276	84.438	57.116
Auxenochlorella symbiontica	CCAP 211/61	89	69	12	23.0205	84.581	55.416

## Sheet: Dataset S6
Dataset S6. Percentage of UTEX 250-A proteins with functional domains as determined by InterProScan.
Genes are divided into those in syntenic allelic pairs (arbitrarily using the A haplotype copy for domain identification), genes unique to either the A or B haplotypes, and genes on the plastome and mitogenome.
Category	Genes	Pfam domains (%)	CDD domains (%)	SMART domains (%)
A-B allelic pairs	7351	75.4999	32.2949	27.7105
A specific	164	13.4146	1.21951	2.43902
B specific	168	16.0714	3.57143	2.38095
plastome	78	96.1538	38.4615	11.5385
mitogenome	37	100	32.4324	5.40541

## Sheet: Dataset S7
Dataset S7. Auxenochlorella UTEX 250-A genes and gene symbols and their orthology to C. reinhardtii genes and gene symbols.
Haplotype A genes are arbitrarily used, identical gene symbols are associated with haplotype B alleles.
Note that a UTEX 250-A gene can be orthologous to multiple C. reinhardtii genes (and vice versa); multiple orthologs are listed in individual columns starting from C onwards.
Auxenochlorella UTEX 250-A gene ID	Auxenochlorella UTEX 250-A gene symbol	Chlamydomonas reinhardtii v6.1 genes/gene symbols
UTEX250_A11.30920	AAA1	Cre13.g581400; NNT1	Cre08.g358526; AAA1
UTEX250_A06.14125	AAA3	Cre17.g697950; AAA3
UTEX250_A06.11785	AAAS1	Cre10.g466300; AAAS1
UTEX250_A04.07375	AAD1	Cre03.g206600; AAD1
UTEX250_A06.13555	AAH1	Cre01.g029250; AAH1
UTEX250_A11.32655	AAI1	Cre10.g434750; AAI1
UTEX250_A12.39255	AAP1	Cre10.g435300; AAP1
UTEX250_A07.15210	AAT1	Cre10.g451950; AAT1
UTEX250_A08.18280	ABCA2	Cre14.g613950; ABCA2
UTEX250_A08.18285	ABCA3A	Cre14.g618400; ABCA3	Cre17.g721000; ABCA5
UTEX250_A08.18290	ABCA3B	Cre14.g618400; ABCA3	Cre17.g721000; ABCA5
UTEX250_A11.31425	ABCA4	Cre16.g674500; ABCA4
UTEX250_A03.04390	ACC1	Cre12.g519100; ACC1
UTEX250_A02.03365	ACH1	Cre01.g042750; ACH1
UTEX250_A08.21830	ACK1	Cre09.g396700; ACK1	Cre17.g709850; ACK2
UTEX250_A08.21650	ACLA1	Cre05.g241850; ACLA1
UTEX250_A07.16915	ACLB1	Cre02.g088600; ACLB1
UTEX250_A08.18470	ACP1	Cre16.g673109; ACP1	Cre09.g407450
UTEX250_A08.19420	ACP2	Cre13.g577100; ACP2
UTEX250_A09.24205	ACS1	Cre01.g071662; ACS1
UTEX250_A05.10735	ACX1	Cre16.g689050; ACX1
UTEX250_A12.39045	ACX2	Cre05.g232002; ACX2
UTEX250_A04.07700	ACX3	Cre16.g687350; ACX3
UTEX250_A10.27505	ADC1	Cre03.g181400; ADC1
UTEX250_A11.31115	ADI1	Cre08.g360350; ADI1
UTEX250_A10.27930	ADK3	Cre12.g494850; ADK3
UTEX250_A06.12990	ADS1	Cre16.g648850; ADS1
UTEX250_A12.34935	ADT1	Cre06.g261800; ADT1
UTEX250_A11.32535	AEP1	Cre06.g262050; AEP1
UTEX250_A01.00260	AGD1	Cre06.g278350; AGD1
UTEX250_A08.18845	AGE1	Cre02.g082000; AGE1
UTEX250_A08.21000	AGE2	Cre07.g355466; AGE2	Cre15.g801829
UTEX250_A12.36265	AGE3	Cre17.g732050; AGE3
UTEX250_A07.14900	AGL1	Cre03.g194700; AGL1
UTEX250_A06.13215	AGO1	Cre16.g689647; AGO3	Cre04.g214250; AGO2	Cre02.g141050; AGO1
UTEX250_A07.16205	AGP1	Cre13.g567950; AGP1
UTEX250_A10.28835	AGP4	Cre03.g188250; AGP4
UTEX250_A08.19860	AGS1	Cre09.g416050; AGS1
UTEX250_A03.05445	AGT1	Cre06.g294650; AGT1
UTEX250_A09.22535	AGT2	Cre03.g182800; AGT2
UTEX250_A05.09590	AGT3	Cre16.g650650; AGT3
UTEX250_A06.12885	AHA1	Cre03.g199300; AHA1
UTEX250_A03.03965	AHD1	Cre18.g749447; AHD1
UTEX250_A09.24600	AKC1	Cre09.g407801; AKC1
UTEX250_A12.35695	AKC2	Cre06.g307100; AKC2
UTEX250_A05.10790	AKC3	Cre04.g215400; AKC3
UTEX250_A01.00290	AKC4	Cre13.g570350; AKC4
UTEX250_A09.24435	ALAD1	Cre02.g091050; ALAD1
UTEX250_A02.01575	ALB3A	Cre06.g251900; ALB3A
UTEX250_A09.23870	ALB3B	Cre17.g729800; ALB3B
UTEX250_A10.29955	ALDH10	Cre13.g605650; ALDH10
UTEX250_A02.02740	ALDH12	Cre12.g520350; ALDH12
UTEX250_A01.00535	ALDH22	Cre01.g033350; ALDH22
UTEX250_A06.12335	ALDH2A	Cre12.g500150; ALDH2
UTEX250_A08.20050	ALDH2B	Cre12.g500150; ALDH2
UTEX250_A07.14730	ALDH5	Cre08.g381702; ALDH5
UTEX250_A07.14890	ALDH6	Cre16.g675650; ALDH6
UTEX250_A06.12910	ALF1	Cre15.g636300; ALF1
UTEX250_A07.17030	ALG11	Cre01.g058521; ALG11
UTEX250_A09.22990	ALG2	Cre02.g095147; ALG2
UTEX250_A10.27980	ALG5	Cre16.g652850; ALG5
UTEX250_A01.01130	ALG6	Cre16.g690150; ALG6
UTEX250_A10.26920	ALG8	Cre09.g414250; ALG8
UTEX250_A05.10660	ALK2	Cre04.g220700; ALK2
UTEX250_A04.08200	ALS1	Cre09.g386758; ALS1
UTEX250_A07.16780	ALS2	Cre01.g055453; ALS2
UTEX250_A05.10980	AMA2	Cre08.g362450; AMA2
UTEX250_A06.14250	AMB1	Cre06.g307150; AMB1
UTEX250_A06.11960	AMB3	Cre01.g044100; AMB3
UTEX250_A06.13590	AMT1A	Cre09.g400750; AMT1E	Cre06.g293051; AMT1C	Cre03.g159254; AMT1A
UTEX250_A03.05665	AMT1B	Cre09.g400750; AMT1E	Cre06.g293051; AMT1C	Cre03.g159254; AMT1A
UTEX250_A11.30860	AMX1	Cre09.g402515; AMX1	Cre01.g000650; AMX2
UTEX250_A12.37140	AMX3	Cre13.g572750; AMX3
UTEX250_A06.12320	ANR1	Cre03.g164000; ANR1
UTEX250_A08.19510	ANS1	Cre06.g306601; ANS1
UTEX250_A04.06805	ANT1	Cre09.g386650; ANT1	Cre06.g307300
UTEX250_A08.19705	AOC1	Cre04.g226150; AOC1	Cre07.g348040	Cre01.g023650
UTEX250_A04.06495	AOC4	Cre06.g292350; AOC4
UTEX250_A12.38980	AOC5	Cre01.g041050; AOC6
UTEX250_A03.04555	AOX1
UTEX250_A10.28685	AP1B1	Cre11.g478156; AP1B1
UTEX250_A08.19350	AP1G1	Cre16.g676650; AP1G1
UTEX250_A10.26360	AP1M1	Cre06.g262250; AP1M1
UTEX250_A05.09315	AP1S1	Cre09.g394100; AP1S1
UTEX250_A02.02230	AP2A1	Cre12.g488850; AP2A1
UTEX250_A08.19840	AP2M2	Cre16.g685277; AP2M2
UTEX250_A07.15025	AP2S2	Cre07.g324600; AP2S2
UTEX250_A05.09220	AP4B4	Cre05.g234665; AP4B4
UTEX250_A06.12440	AP4E1	Cre06.g310000; AP4E1
UTEX250_A10.28575	AP4M4	Cre02.g146600; AP4M4	Cre39.g802222
UTEX250_A08.19635	AP4S4	Cre07.g330950; AP4S4
UTEX250_A11.33480	APC1	Cre13.g579100; APC1
UTEX250_A03.05480	APC10	Cre13.g571850; APC10
UTEX250_A11.33800	APC11	Cre13.g590900; APC11
UTEX250_A08.19300	APC2	Cre10.g460532; APC2
UTEX250_A09.24530	APC4	Cre12.g556650; APC4
UTEX250_A09.23845	APC6	Cre13.g562950; APC6
UTEX250_A02.03275	APC8A	Cre16.g681578; APC8
UTEX250_A11.31265	APC8B	Cre16.g681578; APC8
UTEX250_A10.27365	APE1	Cre16.g665250; APE1
UTEX250_A07.14920	APH1	Cre13.g576300; APH1
UTEX250_A07.15590	APK1	Cre16.g677500; APK1
UTEX250_A11.32320	APSR1	Cre12.g517150; APSR1
UTEX250_A05.10460	ARC6	Cre12.g488500; ARC6
UTEX250_A05.11100	ARD1	Cre12.g542850; ARD1
UTEX250_A06.14200	ARFB1	Cre02.g101800; ARFB1
UTEX250_A11.30935	ARG7	Cre01.g021251; ARG7
UTEX250_A07.16615	ARG9	Cre06.g278163; ARG9
UTEX250_A12.35800	ARGC1	Cre03.g146187; ARGC1
UTEX250_A05.08780	ARH1	Cre13.g562550; ARH1
UTEX250_A04.07150	ARP2	Cre16.g687500; ARP2
UTEX250_A07.17845	ARP3	Cre16.g676050; ARP3
UTEX250_A05.10580	ARP7	Cre12.g545000; ARP7
UTEX250_A07.16035	ASB1	Cre14.g620300; ASB1
UTEX250_A07.16980	ASD1	Cre09.g389689; ASD1
UTEX250_A08.20820	ASF1	Cre08.g376350; ASF1
UTEX250_A11.30795	ASN1	Cre01.g004300; ASN1
UTEX250_A11.31490	ASP1	Cre04.g226850; ASP1
UTEX250_A12.39350	ASP2	Cre01.g026500; ASP3	Cre01.g051950; ASP2
UTEX250_A11.31430	AST1	Cre09.g387726; AST1
UTEX250_A07.17765	AST2	Cre01.g051800; AST2
UTEX250_A08.21705	AST3	Cre02.g097900; AST3
UTEX250_A11.33760	ATE1	Cre13.g580600; ATE1
UTEX250_A06.14005	ATF1	Cre08.g375500; ATF1
UTEX250_A03.03920	ATG1	Cre09.g391245; ATG1
UTEX250_A12.38365	ATG101	Cre07.g334700; ATG101
UTEX250_A09.24405	ATG12	Cre12.g557000; ATG12
UTEX250_A05.09515	ATG13	Cre16.g659000; ATG13
UTEX250_A05.10795	ATG14	Cre08.g377600; ATG14
UTEX250_A12.36550	ATG17	Cre16.g651350; ATG17
UTEX250_A08.20140	ATG18	Cre10.g457550; ATG18
UTEX250_A03.05620	ATG3	Cre02.g102350; ATG3
UTEX250_A09.25050	ATG4	Cre12.g510100; ATG4
UTEX250_A11.31785	ATG5	Cre14.g630907; ATG5
UTEX250_A08.18360	ATG6	Cre01.g020264; ATG6
UTEX250_A12.37260	ATG7	Cre03.g165215; ATG7
UTEX250_A04.06460	ATG8	Cre16.g689650; ATG8
UTEX250_A06.14665	ATG9	Cre09.g391500; ATG9
UTEX250_A06.12980	ATM1	Cre13.g564350; ATM1	Cre28.g802187
UTEX250_A09.23940	ATM2	Cre17.g727650; ATM2
UTEX250_A11.31375	ATO2	Cre02.g146050; ATO2
UTEX250_A09.22565	ATP11	Cre10.g437050; ATP11
UTEX250_A08.20575	ATP12	Cre17.g726250; ATP12
UTEX250_A09.24900	ATP15	Cre10.g420700; ATP15
UTEX250_A10.28840	ATP16	Cre11.g467707; ATP16
UTEX250_xMt.90025	atp1a	Cre02.g116750; ATP1A
UTEX250_A03.05725	ATP1B	Cre10.g419050; ATP1B
UTEX250_A09.24420	ATP2	Cre17.g698000; ATP2
UTEX250_A11.32425	ATP3	Cre15.g635850; ATP3
UTEX250_A06.12730	ATP5	Cre16.g680000; ATP5
UTEX250_xMt.90050	atp6	Cre01.g018800; ATP6
UTEX250_xMt.90005	atp9	Cre17.g732000; ATP9A	Cre17.g731950; ATP9B
UTEX250_xCp.80280	atpA	CreCp.g802314; atpA
UTEX250_xCp.80010	atpB	CreCp.g802323; atpB
UTEX250_A10.29225	ATPC1	Cre06.g259900; ATPC1
UTEX250_A03.03960	ATPD1	Cre11.g467569; ATPD1
UTEX250_xCp.80015	atpE	CreCp.g802287; atpE
UTEX250_xCp.80275	atpF	CreCp.g802318; atpF
UTEX250_A04.07620	ATPG1	Cre11.g481450; ATPG1
UTEX250_xCp.80270	atpH	CreCp.g802317; atpH
UTEX250_xCp.80265	atpI	CreCp.g802327; atpI
UTEX250_A02.01780	ATPVA1	Cre10.g461050; ATPVA1
UTEX250_A09.25130	ATPVA2	Cre04.g220350; ATPVA3	Cre09.g402500; ATPVA2	Cre11.g467705
UTEX250_A06.12515	ATPVB1	Cre02.g076350; ATPVB1
UTEX250_A09.23820	ATPVC1	Cre06.g250250; ATPVC1
UTEX250_A07.17445	ATPVD1	Cre03.g176250; ATPVD1
UTEX250_A09.23990	ATPVD2	Cre09.g405050; ATPVD2
UTEX250_A08.19535	ATPVE1	Cre17.g734500; ATPVE1
UTEX250_A07.14860	ATPVF1	Cre10.g446550; ATPVF1
UTEX250_A12.37800	ATPVG1	Cre11.g468550; ATPVG1
UTEX250_A09.24190	ATPVH1	Cre01.g027800; ATPVH1
UTEX250_A12.37890	ATPVL2	Cre12.g529100; ATPVL2
UTEX250_A05.11575	ATS1	Cre03.g203850; ATS1
UTEX250_A12.36800	ATX1	Cre09.g392467; ATX1
UTEX250_A10.28030	AXT2	Cre07.g332500; AXT2	Cre14.g629000; CGLD19
UTEX250_A11.30660	BAF3	Cre08.g372000; BAF3
UTEX250_A01.00070	BAR1A	Cre16.g653450; BAR1	Cre09.g392500
UTEX250_A09.23025	BAR1B	Cre16.g653450; BAR1	Cre09.g392500
UTEX250_A09.23015	BC1	Cre08.g359350; BC1
UTEX250_A08.20090	BCC1	Cre17.g715250; BCC1
UTEX250_A11.34355	BCC2	Cre01.g037850; BCC2
UTEX250_A08.21725	BCC3	Cre08.g373050; BCC3
UTEX250_xCp.80335	bcx1	Cre12.g484000; BCX1
UTEX250_A10.30245	BET1	Cre03.g198100; BET1
UTEX250_A12.37420	BET3	Cre03.g145607; BET3
UTEX250_A10.27875	BET5	Cre06.g289700; BET5
UTEX250_A09.25620	BIO1	Cre06.g277200; BIO1
UTEX250_A01.01070	BIO2	Cre06.g261150; BIO2
UTEX250_A09.25635	BIO3	Cre17.g733650; BIO3	Cre08.g373347
UTEX250_A01.00955	BIP1	Cre02.g080600; BIP2	Cre02.g080700; BIP1
UTEX250_A07.16210	BOL1	Cre03.g180700; BOL1
UTEX250_A12.37480	BPL1	Cre09.g406000; BPL1
UTEX250_A11.32465	BPL2	Cre12.g508853; BPL2
UTEX250_A11.30440	BRIX1	Cre02.g095400; BRIX1
UTEX250_A06.13900	BSD2	Cre03.g201050; BSD2
UTEX250_A07.16255	BTA1	Cre07.g324200; BTA1
UTEX250_A10.29490	BTS1	Cre05.g248550
UTEX250_A09.24465	BUG25	Cre01.g009650; BUG25	Cre01.g009575
UTEX250_A08.21790	BZIP1	Cre05.g238250; BZIP1
UTEX250_A10.26175	CA1P1	Cre05.g232550; CA1P1	Cre02.g800261
UTEX250_A10.28945	CAD1	Cre03.g207550; CAD2	Cre03.g207800; CAD1
UTEX250_A11.32250	CAF1	Cre03.g157300; CAF1
UTEX250_A08.20135	CAG1	Cre12.g516450; CAG1
UTEX250_A05.10345	CAG2	Cre06.g293850; CAG2
UTEX250_A08.19845	CAG3	Cre09.g415850; CAG3
UTEX250_A09.21935	CAH1	Cre04.g223100; CAH1	Cre04.g223050; CAH2
UTEX250_A10.30320	CAH7	Cre12.g485050; CAH6	Cre09.g405750; CAH8	Cre13.g607350; CAH7
UTEX250_A07.15980	CAL1	Cre03.g200050; CAL1	Cre03.g200000
UTEX250_A07.16235	CAO1A	Cre01.g043350; CAO1
UTEX250_A11.33970	CAO1B	Cre01.g043350; CAO1
UTEX250_A08.18200	CASC3	Cre10.g456700; CASC3
UTEX250_A12.39210	CAT1	Cre09.g417150; CAT1
UTEX250_A03.04135	CAX1	Cre12.g519500; CAX1	Cre09.g409750; CAX2
UTEX250_A04.06765	CAX3	Cre14.g625300; CAX3
UTEX250_A12.37845	CAX4	Cre16.g683595; CAX4
UTEX250_A10.25930	CBP20	Cre10.g437850; CBP20
UTEX250_A08.20025	CBP80	Cre12.g524100; CBP80
UTEX250_A04.08180	CBR1	Cre03.g145547; CBR1
UTEX250_A03.05000	CCB1	Cre16.g662150; CCB1
UTEX250_A11.32195	CCB2	Cre12.g537850; CCB2
UTEX250_A04.05975	CCB3	Cre01.g052400; CCB3
UTEX250_A11.31105	CCB4	Cre08.g382300; CCB4
UTEX250_A03.04445	CCDA1	Cre07.g357800; CCDA1
UTEX250_A11.32290	CCPP23	Cre07.g341550; CCPP23
UTEX250_A06.14380	CCPP5	Cre07.g326800; CCPP5
UTEX250_A05.09720	CCR4A	Cre04.g227350; CCR4
UTEX250_A11.34415	CCR4B	Cre04.g227350; CCR4
UTEX250_A09.22025	CCR5	Cre06.g307400; CCR5
UTEX250_A09.24085	CCS1	Cre13.g575000; CCS1
UTEX250_A08.20580	CCS5	Cre17.g702150; CCS5
UTEX250_xCp.80055	ccsA	CreCp.g802292; ccsA
UTEX250_A06.11670	CCT1	Cre10.g439100; CCT1
UTEX250_A11.31720	CCT2	Cre09.g416750; CCT2
UTEX250_A08.19035	CCT3	Cre10.g443250; CCT3
UTEX250_A12.38575	CCT4	Cre05.g234639; CCT4
UTEX250_A12.37490	CCT5	Cre03.g156750; CCT5
UTEX250_A11.34105	CCT6	Cre09.g397200; CCT6
UTEX250_A09.24425	CCT7	Cre01.g026550; CCT7
UTEX250_A09.25430	CCT8	Cre03.g168450; CCT8
UTEX250_A05.09575	CDC14	Cre02.g105400; CDC14
UTEX250_A07.16355	CDC20	Cre09.g399911; CDC20
UTEX250_A12.38655	CDC26
UTEX250_A12.35310	CDC27	Cre17.g740510; CDC27
UTEX250_A11.30435	CDC45	Cre06.g270250; CDC45
UTEX250_A12.35005	CDC48	Cre06.g269950; CDC48
UTEX250_A09.24655	CDC5	Cre03.g197350; CDC5
UTEX250_A07.17295	CDC6	Cre06.g292850; CDC6
UTEX250_A08.21730	CDD1	Cre13.g570550; CDD1	Cre02.g076050
UTEX250_A03.03670	CDD2	Cre12.g509600; CDD2
UTEX250_A08.21565	CDD4	Cre13.g573300; CDD4
UTEX250_A12.39185	CDD5	Cre10.g439200; CDD5
UTEX250_A08.20100	CDI1	Cre12.g557900; CDI1
UTEX250_A06.14045	CDJ4	Cre02.g104500; CDJ4	Cre01.g009900
UTEX250_A09.22320	CDKA1	Cre10.g465900; CDKA1	Cre08.g385650
UTEX250_A06.13990	CDKB1	Cre08.g372550; CDKB1
UTEX250_A12.35170	CDKC1	Cre08.g385850; CDKC1
UTEX250_A09.23005	CDKD1	Cre09.g388000; CDKD1
UTEX250_A06.13460	CDKH1	Cre07.g355400; CDKH1
UTEX250_A08.20175	CDO1	Cre03.g163950; CDO2	Cre03.g174400; CDO1
UTEX250_A10.27410	CDPK13	Cre08.g382800; CDPK13
UTEX250_A10.27345	CDPK3	Cre07.g328900; CDPK3
UTEX250_A11.31895	CDT1	Cre03.g163300; CDT1
UTEX250_A09.24200	CECH1	Cre01.g005900
UTEX250_A08.21070	CEM1	Cre06.g260250; CEM1
UTEX250_xCp.80145	cemA	Cre06.g260250; CEM1
UTEX250_A08.21310	CGI58	Cre01.g000300; CGI58
UTEX250_A05.11300	CGL1	Cre03.g190150; CGL1
UTEX250_A12.36300	CGL10	Cre12.g536500; CGL10
UTEX250_A03.04525	CGL100	Cre12.g556150; CGL100
UTEX250_A05.09615	CGL103	Cre02.g098200; CGL103
UTEX250_A02.01670	CGL104	Cre04.g225600; CGL104	Cre10.g447100; MRPS105
UTEX250_A05.11520	CGL106	Cre05.g242600; CGL106
UTEX250_A09.22525	CGL107	Cre07.g341800; CGL107
UTEX250_A11.34240	CGL108	Cre12.g540500; CGL108
UTEX250_A10.27245	CGL109	Cre04.g221200; CGL109
UTEX250_A09.23565	CGL111	Cre03.g174850; CGL111	Cre01.g048701
UTEX250_A11.31545	CGL112	Cre13.g566200; CGL112
UTEX250_A07.15400	CGL115	Cre08.g374300; CGL115
UTEX250_A09.22635	CGL116	Cre02.g095350; CGL116
UTEX250_A07.16475	CGL117	Cre13.g575900; CGL117
UTEX250_A05.10235	CGL118	Cre02.g107600; CGL118
UTEX250_A12.37875	CGL119	Cre12.g497400; CGL119
UTEX250_A05.09820	CGL122	Cre02.g086550; CGL122	Cre02.g109250
UTEX250_A01.00180	CGL124	Cre11.g469450; CGL124
UTEX250_A02.02500	CGL125	Cre07.g338800; CGL125	Cre07.g338700	Cre07.g338900
UTEX250_A04.08430	CGL126	Cre06.g306800; CGL126
UTEX250_A02.02535	CGL127A	Cre01.g032550; CGL127
UTEX250_A12.38950	CGL127B
UTEX250_A11.34030	CGL128	Cre12.g485750; CGL128
UTEX250_A03.05740	CGL129	Cre05.g233950; CGL129
UTEX250_A08.19545	CGL13	Cre01.g022600; CGL13
UTEX250_A07.15475	CGL132	Cre06.g278171; CGL132
UTEX250_A07.14735	CGL133	Cre17.g729700; CGL133
UTEX250_A02.03550	CGL135	Cre06.g271950; CGL135
UTEX250_A10.29685	CGL136	Cre01.g000800; CGL136
UTEX250_A04.07825	CGL138	Cre07.g313800; CGL138
UTEX250_A12.36880	CGL139	Cre16.g679300; CGL139
UTEX250_A10.29315	CGL141	Cre02.g105450; CGL141
UTEX250_A02.02875	CGL142	Cre09.g387550; CGL142
UTEX250_A05.09960	CGL143	Cre18.g748397; CGL143
UTEX250_A05.10920	CGL144	Cre12.g508300; CGL144
UTEX250_A12.36755	CGL148	Cre10.g465950; CGL148
UTEX250_A07.15480	CGL149	Cre07.g340650; CGL149
UTEX250_A12.37225	CGL150	Cre08.g376150; CGL150
UTEX250_A08.21210	CGL151	Cre09.g416500; CGL151
UTEX250_A11.33575	CGL152	Cre17.g733950; CGL152
UTEX250_A12.37300	CGL156	Cre10.g429880; CGL156
UTEX250_A09.23920	CGL16	Cre07.g342800; CGL16
UTEX250_A12.36260	CGL17	Cre14.g614000; CGL17
UTEX250_A12.37565	CGL2
UTEX250_A07.15105	CGL20	Cre07.g334600; CGL20
UTEX250_A09.22360	CGL21	Cre09.g402950; CGL21
UTEX250_A10.28130	CGL22	Cre17.g700300; CGL22
UTEX250_A10.27895	CGL23	Cre12.g513300; CGL23
UTEX250_A08.20880	CGL24	Cre03.g194450; CGL24
UTEX250_A03.05750	CGL26	Cre03.g151700; CGL26
UTEX250_A12.38615	CGL27	Cre13.g579550; CGL27
UTEX250_A08.20565	CGL28	Cre10.g439700; CGL28
UTEX250_A05.10855	CGL3	Cre05.g245102; CGL3
UTEX250_A11.32125	CGL30	Cre03.g198950; CGL30
UTEX250_A08.21655	CGL34	Cre09.g387000; CGL34
UTEX250_A03.05875	CGL35	Cre03.g162250; CGL35
UTEX250_A10.28125	CGL36	Cre10.g464650; CGL36
UTEX250_A06.12300	CGL39	Cre09.g392700; CGL39
UTEX250_A05.10935	CGL44	Cre12.g532600; CGL44
UTEX250_A06.12690	CGL46	Cre06.g278212; CGL46
UTEX250_A02.02375	CGL47	Cre01.g021200; CGL47
UTEX250_A10.25910	CGL48	Cre01.g039850; CGL48
UTEX250_A06.14295	CGL49	Cre12.g487850; CGL49
UTEX250_A10.27415	CGL5	Cre16.g661150; CGL5
UTEX250_A08.20975	CGL50	Cre10.g445100; CGL50
UTEX250_A07.15610	CGL51	Cre16.g663800; CGL51
UTEX250_A06.11850	CGL52	Cre12.g536800; CGL52
UTEX250_A11.33580	CGL53A	Cre01.g048350; CGL53
UTEX250_A11.33585	CGL53B	Cre01.g048350; CGL53
UTEX250_A11.30730	CGL55	Cre06.g249650; CGL55
UTEX250_A02.03050	CGL56	Cre05.g247450; CGL56
UTEX250_A06.13765	CGL57	Cre16.g694703; CGL57
UTEX250_A04.06800	CGL6	Cre10.g419700; CGL6
UTEX250_A09.22325	CGL62	Cre12.g531350; CGL62
UTEX250_A06.12775	CGL63	Cre10.g444800; CGL63
UTEX250_A04.06225	CGL64A	Cre07.g318350; CGL64
UTEX250_A07.17575	CGL64B	Cre07.g318350; CGL64
UTEX250_A06.12580	CGL66	Cre09.g390467; CGL66	Cre14.g617800
UTEX250_A07.15235	CGL67	Cre16.g683750; CGL67
UTEX250_A08.18665	CGL68	Cre02.g106350; CGL68
UTEX250_A05.08645	CGL69A	Cre06.g275150; CGL69
UTEX250_A08.19060	CGL69B	Cre06.g275150; CGL69
UTEX250_A12.38330	CGL7	Cre11.g479950; CGL7	Cre18.g748947	Cre02.g144300
UTEX250_A09.23490	CGL70	Cre06.g252350; CGL70
UTEX250_A04.05995	CGL72	Cre10.g428900; CGL72
UTEX250_A11.32515	CGL73	Cre12.g510850; CGL73
UTEX250_A08.18580	CGL74	Cre12.g554103; CGL74
UTEX250_A04.07465	CGL75	Cre07.g337516; CGL75
UTEX250_A11.32155	CGL77	Cre12.g552850; CGL77
UTEX250_A08.21150	CGL79	Cre07.g331800; CGL79
UTEX250_A09.22515	CGL8	Cre02.g111650; CGL8
UTEX250_A11.30820	CGL80	Cre02.g108200; CGL80
UTEX250_A08.21075	CGL81	Cre06.g264550; CGL81
UTEX250_A05.10675	CGL82	Cre12.g494000; CGL82
UTEX250_A12.36875	CGL83	Cre12.g530100; CGL83
UTEX250_A05.09185	CGL86	Cre12.g534450; CGL86
UTEX250_A11.33550	CGL87	Cre14.g613450; CGL87
UTEX250_A10.28600	CGL88	Cre09.g412803; CGL88
UTEX250_A10.27630	CGL90	Cre11.g467631; CGL90
UTEX250_A03.03845	CGL92	Cre03.g208721; CGL92
UTEX250_A04.08060	CGL93	Cre01.g061077; CGL93
UTEX250_A06.11825	CGL94	Cre13.g604750; CGL94
UTEX250_A11.31625	CGL95	Cre12.g541777; CGL95
UTEX250_A09.25245	CGL96	Cre17.g726650; CGL96
UTEX250_A04.06860	CGL97	Cre02.g080250; CGL97	Cre16.g684300
UTEX250_A05.10560	CGL98	Cre12.g507950; CGL98
UTEX250_A07.17720	CGL99	Cre16.g687550; CGL99
UTEX250_A06.12925	CGLD10	Cre06.g273050; CGLD10
UTEX250_A04.07845	CGLD13	Cre03.g181250; CGLD13
UTEX250_A11.31495	CGLD14	Cre10.g446350; CGLD14
UTEX250_A06.14535	CGLD16	Cre03.g151200; CGLD16
UTEX250_A06.11665	CGLD17	Cre12.g514950; CGLD17	Cre12.g503150
UTEX250_A10.29165	CGLD2	Cre01.g037350; CGLD2
UTEX250_A08.19235	CGLD25	Cre05.g234750; CGLD25
UTEX250_A07.16930	CGLD27	Cre05.g237050; CGLD27
UTEX250_A10.27295	CGLD28	Cre06.g255300; CGLD28
UTEX250_A12.37080	CGLD3	Cre03.g166650; CGLD3
UTEX250_A04.08355	CGLD30	Cre17.g742700; CGLD30
UTEX250_A12.36020	CGLD31	Cre03.g191950; CGLD31
UTEX250_A10.29805	CGLD32	Cre12.g555400; CGLD32
UTEX250_A07.16695	CGLD33	Cre05.g238950; CGLD33
UTEX250_A04.07440	CGLD36	Cre16.g673550; CGLD36
UTEX250_A08.18655	CGLD38	Cre13.g562750; CGLD38
UTEX250_A11.34305	CGLD4	Cre13.g580300; CGLD4
UTEX250_A09.22545	CGLD5B	Cre16.g674890; CGLD5B
UTEX250_A08.18425	CGLD6	Cre12.g543303; CGLD6
UTEX250_A08.20710	CGLD9	Cre13.g569250; CGLD9
UTEX250_A07.17200	CGS1
UTEX250_A02.02265	CHC1	Cre02.g101400; CHC1
UTEX250_A06.11730	CHK1	Cre08.g385750; CHK1
UTEX250_A07.15965	CHL27	Cre07.g346050; CHL27A	Cre12.g510050; CHL27B
UTEX250_xCp.80390	chlB	CreCp.g802265; chlB
UTEX250_A10.27480	CHLD1	Cre05.g242000; CHLD1
UTEX250_A05.11330	CHLG1	Cre06.g294750; CHLG1
UTEX250_A06.11950	CHLH1	Cre07.g325500; CHLH1
UTEX250_A12.39035	CHLH2	Cre11.g477625; CHLH2
UTEX250_xCp.80245	chlI	Cre06.g306300; CHLI1
UTEX250_A05.11550	CHLI2	Cre12.g510800; CHLI2
UTEX250_xCp.80050	chlL	CreCp.g802271; ChlL
UTEX250_A12.39325	CHLM1	Cre12.g498550; CHLM1
UTEX250_xCp.80045	chlN	CreCp.g802320; ChlN
UTEX250_A12.36970	CHLP1	Cre01.g050950; CHLP1
UTEX250_A12.37240	CHM1	Cre03.g155200; CHM1
UTEX250_A11.34110	CHT7	Cre11.g481800; CHT7
UTEX250_A10.27270	CHYB1A	Cre04.g215050; CHYB1
UTEX250_A10.27280	CHYB1B	Cre04.g215050; CHYB1
UTEX250_A02.02505	CIA6	Cre10.g437829; CIA6
UTEX250_A12.37370	CIF2	Cre07.g341850; CIF2
UTEX250_A01.00035	CIF3	Cre01.g001550; CIF3
UTEX250_A12.39430	CIS1	Cre12.g514750; CIS1
UTEX250_A06.14180	CIS2	Cre03.g149100; CIS2
UTEX250_A08.19745	CKS1A	Cre03.g180350; CKS1
UTEX250_A10.27445	CKS1B	Cre03.g180350; CKS1
UTEX250_A02.02665	CLASP1	Cre03.g154425; CLASP1
UTEX250_A02.02390	CLPB1	Cre11.g467644; CLPB1
UTEX250_A12.36245	CLPB3	Cre02.g091400; CLPB2	Cre02.g090850; CLPB3
UTEX250_A11.31315	CLPC1	Cre02.g143307; CLPC1
UTEX250_A12.37925	CLPP2	Cre12.g521450; CLPP2
UTEX250_A08.21465	CLPP4	Cre12.g500950; CLPP4
UTEX250_A08.20905	CLPP5	Cre12.g486100; CLPP5
UTEX250_A06.11675	CLPR1	Cre14.g619100; CLPR1
UTEX250_A12.37365	CLPR2A	Cre16.g682900; CLPR2
UTEX250_xCp.80300	clpr2b	Cre16.g682900; CLPR2
UTEX250_A03.03655	CLPR3	Cre07.g331500; CLPR3
UTEX250_A05.10305	CLPR4	Cre03.g204350; CLPR4
UTEX250_A09.24325	CLPR6	Cre06.g299650; CLPR6
UTEX250_A02.02060	CLPS1	Cre17.g696400; CLPS1
UTEX250_A03.05275	CLPX1	Cre16.g663350; CLPX1
UTEX250_A07.15805	CMAL1	Cre13.g568150; CMAL1
UTEX250_A01.00545	CMC1	Cre10.g440150; CMC1
UTEX250_A10.26400	CMC2	Cre16.g682587; CMC2
UTEX250_A10.28385	CMK1	Cre02.g145050; CMK1
UTEX250_A06.14615	CMP1	Cre08.g358580; CMP1
UTEX250_A05.10225	CMP2	Cre06.g308500; CMP2
UTEX250_A01.00360	CMPK1	Cre13.g590300; CMPK1
UTEX250_A12.38600	CMS1	Cre16.g679669; CMS1
UTEX250_A06.12040	CMT1	Cre16.g660050; CMT1B	Cre16.g660000; CMT1A
UTEX250_A10.27420	CNK1A	Cre12.g514650; CNK6	Cre12.g499850; CNK7	Cre02.g075350; CNK1	Cre12.g560350; CNK2
UTEX250_A11.34060	CNK1B	Cre12.g514650; CNK6	Cre12.g499850; CNK7	Cre02.g075350; CNK1	Cre12.g560350; CNK2
UTEX250_A06.12260	CNS1	Cre08.g375650; CNS1
UTEX250_A10.29505	CNX1E	Cre10.g451400; CNX1E
UTEX250_A08.21330	CNX1G	Cre06.g282150; CNX1G
UTEX250_A02.02495	CNX2	Cre13.g602901; CNX2
UTEX250_A05.09630	CNX3	Cre08.g361050; CNX3
UTEX250_A08.21365	CNX7	Cre08.g382545; CNX7
UTEX250_A06.12255	COA1	Cre05.g232752; COA1
UTEX250_A11.34550	COAA1	Cre13.g591400; COAA1
UTEX250_A12.35955	COAB1	Cre01.g048050; COAB1
UTEX250_A10.26395	COAC1	Cre10.g423450; COAC1
UTEX250_A01.00390	COAD1	Cre13.g590550; COAD1
UTEX250_A05.09680	COAE1	Cre10.g436150; COAE1
UTEX250_A11.31370	COAE2	Cre13.g586250; COAE2
UTEX250_xMt.90055	cob	CreMt.g802337; cob
UTEX250_A04.07085	COG1	Cre14.g628050; COG1
UTEX250_A12.34815	COG2	Cre09.g402750; COG2
UTEX250_A07.15095	COG3	Cre03.g203750; COG3
UTEX250_A06.12520	COG4	Cre06.g287250; COG4
UTEX250_A08.19365	COG6	Cre13.g587750; COG6
UTEX250_A11.31675	COG7	Cre02.g086700; COG7
UTEX250_A08.20610	COG8	Cre10.g439650; COG8
UTEX250_A01.01250	CON1A	Cre16.g675100; CPLD53	Cre12.g534100; CON2	Cre06.g278159; CON1	Cre07.g351550
UTEX250_A09.25435	CON1B	Cre16.g675100; CPLD53	Cre12.g534100; CON2	Cre06.g278159; CON1	Cre07.g351550
UTEX250_A07.14760	COPA1	Cre13.g565850; COPA1
UTEX250_A11.30780	COPB1	Cre04.g217921; COPB1
UTEX250_A05.11160	COPB2	Cre02.g118500; COPB2
UTEX250_A01.00150	COPD1	Cre02.g089100; COPD1
UTEX250_A12.36855	COPE1	Cre13.g592450; COPE1
UTEX250_A06.13105	COPG1	Cre06.g310750; COPG1
UTEX250_A02.02620	COPZ1	Cre08.g371450; COPZ1
UTEX250_A07.15755	COPZ2	Cre12.g561200; COPZ2
UTEX250_A04.07925	COQ10	Cre07.g345700; COQ10
UTEX250_A06.14370	COQ2	Cre06.g291800; COQ2
UTEX250_A08.18405	COQ3	Cre10.g423750; COQ3
UTEX250_A10.26065	COQ4	Cre03.g154850; COQ4
UTEX250_A06.12455	COQ5	Cre02.g084300; COQ5
UTEX250_A11.33115	COQ5A	Cre05.g245450; COQ5A
UTEX250_A07.17855	COQ5B	Cre06.g286300; COQ5B	Cre06.g286350
UTEX250_A06.13245	COQ8	Cre10.g429800; COQ8
UTEX250_A12.36375	COQ9	Cre06.g269550; COQ9
UTEX250_A03.05395	COV1	Cre17.g741050; COV1
UTEX250_xMt.90150	cox1	CreMt.g802340; cox1
UTEX250_A06.14115	COX10	Cre12.g516350; COX10
UTEX250_A09.25220	COX11	Cre01.g055550; COX11
UTEX250_A12.38275	COX12	Cre06.g304350; COX12
UTEX250_A06.14425	COX15	Cre02.g082700; COX15
UTEX250_A12.35305	COX17	Cre05.g232850; COX17
UTEX250_A05.10255	COX19	Cre10.g454550; COX19
UTEX250_A11.40750	COX191	Cre01.g069107; COX191
UTEX250_xMt.90095	cox2	Cre01.g049500; COX2B
UTEX250_A03.05280	COX23	Cre03.g213425; COX23
UTEX250_xMt.90100	cox3	Cre04.g221700; COX3
UTEX250_A04.05920	COX4	Cre13.g567600; COX4
UTEX250_A10.28815	COX5C	Cre03.g157700; COX5C
UTEX250_A05.10165	CP12	Cre08.g380250; CP12
UTEX250_A11.33010	CPA1	Cre12.g535750; CPA1	Cre01.g035300; CPA2
UTEX250_A09.23020	CPE1	Cre17.g723250; CPE1
UTEX250_A02.02600	CPL1	Cre03.g182600; CPL1
UTEX250_A11.34290	CPL10	Cre04.g228450; CPL10
UTEX250_A08.18535	CPL11	Cre01.g015950; CPL11
UTEX250_A07.16140	CPL12	Cre10.g466500; CPL12
UTEX250_A07.15230	CPL13	Cre06.g310050; CPL13
UTEX250_A12.35290	CPL14	Cre17.g731100; CPL14
UTEX250_A03.05040	CPL15	Cre12.g502950; CPL15
UTEX250_A12.39295	CPL16	Cre08.g371400; CPL16
UTEX250_A03.05010	CPL18	Cre12.g499950; CPL18	Cre04.g219200; CPL19
UTEX250_A12.36080	CPL2	Cre10.g435450; CPL2
UTEX250_A08.21495	CPL20
UTEX250_A07.17165	CPL21	Cre01.g014800; CPL21
UTEX250_A06.12600	CPL22	Cre16.g678000; CPL22
UTEX250_A09.22100	CPL23	Cre02.g141100; CPL23
UTEX250_A06.14575	CPL3	Cre03.g185200; CPL3
UTEX250_A07.18050	CPL6	Cre06.g279500; CPL6
UTEX250_A08.20500	CPL7	Cre01.g055200; CPL7
UTEX250_A02.03030	CPL8	Cre12.g520200; CPL8
UTEX250_A08.20035	CPLD11	Cre01.g007050; CPLD11
UTEX250_A04.07665	CPLD12	Cre17.g739550; CPLD12
UTEX250_A12.39110	CPLD14	Cre02.g077150; CPLD14
UTEX250_A01.01020	CPLD16	Cre16.g649400; CPLD16
UTEX250_A08.21030	CPLD17	Cre01.g047450; CPLD17
UTEX250_A10.28190	CPLD19	Cre09.g394050; CPLD19
UTEX250_A08.19165	CPLD20	Cre01.g000900; CPLD20
UTEX250_A12.39090	CPLD24	Cre10.g435850; CPLD24
UTEX250_A12.37405	CPLD26	Cre02.g095100; CPLD26
UTEX250_A08.21695	CPLD29	Cre02.g088450; CPLD29
UTEX250_A09.23480	CPLD3	Cre04.g216350; CPLD3
UTEX250_A08.18995	CPLD30	Cre12.g510400; CPLD30
UTEX250_A07.17745	CPLD31	Cre15.g636050; CPLD31
UTEX250_A09.22035	CPLD32	Cre02.g109800; CPLD32
UTEX250_A03.05470	CPLD33	Cre03.g145207; CPLD33
UTEX250_A03.04975	CPLD35	Cre12.g560900; CPLD35
UTEX250_A06.12725	CPLD36	Cre08.g376450; CPLD36
UTEX250_A06.12180	CPLD37	Cre06.g294800; CPLD37
UTEX250_A06.13770	CPLD38	Cre01.g000850; CPLD38
UTEX250_A05.09015	CPLD39	Cre16.g676450; CPLD39
UTEX250_A12.35665	CPLD4	Cre17.g723550; CPLD4
UTEX250_A11.33555	CPLD42	Cre01.g004450; CPLD42
UTEX250_A11.33595	CPLD46	Cre01.g027150; CPLD46
UTEX250_A09.22135	CPLD49	Cre16.g666050; CPLD49	Cre16.g801924
UTEX250_A03.04080	CPLD5	Cre01.g039150; CPLD5	Cre04.g225050
UTEX250_A04.07110	CPLD50	Cre07.g338350; CPLD50
UTEX250_A08.21680	CPLD52	Cre13.g608000; CPLD52
UTEX250_A03.05545	CPLD56	Cre03.g193300; CPLD56
UTEX250_A08.20735	CPLD58	Cre06.g261500; CPLD58
UTEX250_A12.38305	CPLD59	Cre09.g404000; CPLD59
UTEX250_A12.37720	CPLD6	Cre17.g712350; CPLD6
UTEX250_A12.37450	CPLD60	Cre12.g558550; CPLD60
UTEX250_A09.25490	CPLD61	Cre16.g687300; CPLD61
UTEX250_A12.38645	CPLD62	Cre12.g538700; CPLD62
UTEX250_A01.00560	CPLD64	Cre12.g485850; CPLD64
UTEX250_A12.37860	CPLD68	Cre13.g607900; CPLD68
UTEX250_A12.34925	CPLD69	Cre01.g028150; CPLD69
UTEX250_A08.19390	CPLD7	Cre06.g278117; CPLD7
UTEX250_A12.37455	CPLD70	Cre03.g150350; CPLD70	Cre01.g040379
UTEX250_A08.18275	CPLD8	Cre12.g557050; CPLD8
UTEX250_A08.20845	CPN10	Cre03.g178450; CPN10
UTEX250_A10.29800	CPN11	Cre16.g673729; CPN11
UTEX250_A06.14300	CPN20	Cre08.g358562; CPN20
UTEX250_A07.17410	CPN23	Cre12.g505850; CPN23
UTEX250_A11.31030	CPN60A	Cre04.g231222; CPN60A
UTEX250_A06.13890	CPN60B1	Cre17.g741450; CPN60B1	Cre07.g339150; CPN60B2
UTEX250_A07.15870	CPN60C	Cre06.g309100; CPN60C
UTEX250_A11.30545	CPSFL1	Cre10.g448051; CPSFL1
UTEX250_A08.18265	CPX1	Cre02.g085450; CPX1
UTEX250_A10.27820	CRB1	Cre06.g250800; CRB1
UTEX250_A09.25260	CRB3	Cre03.g177200; CRB3
UTEX250_A01.00460	CRR1L1	Cre16.g686100	Cre07.g335150	Cre16.g683953	Cre06.g300600	Cre02.g104700	Cre01.g012200	Cre09.g390023; CRR1	Cre02.g110150	Cre17.g698233	Cre09.g399289	Cre10.g433350	Cre07.g325738	Cre02.g112750
UTEX250_A01.00135	CRTISO1	Cre16.g651923; CRTISO1
UTEX250_A08.20290	CSL4	Cre07.g312750; CSL4
UTEX250_A08.18320	CSN2	Cre01.g030800; CSN2
UTEX250_A11.32160	CSP41A	Cre10.g440050; CSP41A
UTEX250_A09.24165	CSP41B	Cre10.g435800; CSP41B
UTEX250_A12.35575	CTAP7	Cre08.g378750; CTAP7
UTEX250_A10.28570	CTF18	Cre16.g686950; CTF18
UTEX250_A10.26680	CTP1A
UTEX250_A11.31255	CTP1B	Cre16.g682369; CTP1
UTEX250_A04.07490	CTP2	Cre10.g424775; CTP2
UTEX250_A08.19960	CTP4	Cre10.g422201; CTP4
UTEX250_A05.11290	CTPA1	Cre10.g420550; CTPA1
UTEX250_A10.27810	CTPB1	Cre10.g453807; CTPB1
UTEX250_A09.23760	CTPC1	Cre06.g265850; CTPC1
UTEX250_A07.16620	CTR1	Cre10.g434350; CTR2	Cre10.g434650; CTR3	Cre13.g570600; CTR1
UTEX250_A02.03555	CUL2	Cre17.g734400; CUL2
UTEX250_A12.37360	CUL3	Cre07.g324050; CUL3
UTEX250_A11.33245	CUL4	Cre12.g516500; CUL4
UTEX250_A11.31345	CUTA1	Cre02.g082350; CUTA1
UTEX250_A11.34560	CVDE1	Cre04.g221550; CVDE1
UTEX250_A09.24685	CVL1	Cre02.g099500; CVL1	Cre02.g107550; CVL2
UTEX250_A08.19850	CWC22	Cre06.g259800; CWC22
UTEX250_A12.36465	CYB1	Cre16.g659350; CYB1
UTEX250_A01.00980	CYB3	Cre13.g574800; CYB3
UTEX250_A06.11945	CYB4	Cre13.g586550; CYB4
UTEX250_A09.25070	CYC1	Cre12.g522600; CYC1
UTEX250_A12.38695	CYC4	Cre16.g670950; CYC4
UTEX250_A04.07725	CYCA1	Cre03.g207900; CYCA1
UTEX250_A05.10290	CYCB1	Cre08.g370401; CYCB1
UTEX250_A09.23555	CYCC1	Cre03.g174476; CYCC1
UTEX250_A03.04535	CYCL1	Cre07.g321650; CYCL1
UTEX250_A01.01175	CYCR1	Cre14.g630250; CYCR1
UTEX250_A05.10085	CYCU1	Cre02.g118050; CYCU1
UTEX250_A06.12290	CYN16	Cre14.g619300; CYN16
UTEX250_A07.15780	CYN18A	Cre02.g106150; CYN18A
UTEX250_A03.04090	CYN18B	Cre12.g499400; CYN18B
UTEX250_A10.25960	CYN19A	Cre01.g037400; CYN19A
UTEX250_A12.38590	CYN19B	Cre01.g002300; CYN19B
UTEX250_A09.22730	CYN20A	Cre06.g284900; CYN20A
UTEX250_A10.29970	CYN20C	Cre12.g495951; CYN20C
UTEX250_A11.34285	CYN22	Cre12.g533800; CYN22
UTEX250_A04.08505	CYN23	Cre06.g292500; CYN23
UTEX250_A04.08025	CYN28	Cre12.g561000; CYN28
UTEX250_A10.29670	CYN37	Cre06.g303300; CYN37
UTEX250_A11.33030	CYN38	Cre03.g189800; CYN38
UTEX250_A08.21125	CYN47	Cre14.g628450; CYN48	Cre02.g080850; CYN47
UTEX250_A03.04855	CYN52A	Cre10.g460650; CYN52	Cre10.g460600; CYN53
UTEX250_A09.22800	CYN52B
UTEX250_A07.16835	CYN57	Cre04.g215950; CYN57
UTEX250_A11.30925	CYN59	Cre11.g479850; CYN59
UTEX250_A07.16380	CYN65	Cre10.g457000; CYN65
UTEX250_A12.35585	CYN71	Cre10.g453900; CYN71
UTEX250_A10.25935	CYP51G1	Cre02.g092350; CYP51G1
UTEX250_A11.34050	CYP741A1	Cre07.g356250; CYP741A1
UTEX250_A06.14585	CYP745A1	Cre05.g234100; CYP745A1
UTEX250_A05.11380	CYP746A1	Cre01.g038500; CYP746A1
UTEX250_A06.13380	CYP97A5	Cre02.g142266; CYP97A5
UTEX250_A03.05625	CYP97A6	Cre16.g678437; CYP97A6	Cre01.g027550
UTEX250_A12.39275	CYP97C3	Cre08.g373100; CYP97C3
UTEX250_A03.04295	CYT1	Cre15.g638500; CYT1
UTEX250_A12.35760	DAAK1	Cre01.g029750; DAAK1	Cre10.g438650
UTEX250_A03.05500	DAD1	Cre02.g108400; DAD1
UTEX250_A02.02750	DAE1	Cre05.g237400; DAE1
UTEX250_A10.30175	DAK1	Cre13.g607450; DAK1
UTEX250_A04.07030	DAL1	Cre13.g592050; DAL1
UTEX250_A11.33765	DAL2	Cre13.g580700; DAL2
UTEX250_A10.28900	DAO1	Cre02.g096350; DAO1
UTEX250_A07.15215	DBR1	Cre02.g146950; DBR1
UTEX250_A07.17290	DCA1	Cre03.g205900; DCA1
UTEX250_A09.24780	DCC1	Cre17.g703850; DCC1
UTEX250_A11.31945	DCI1	Cre10.g463150; DCI1
UTEX250_A04.06365	DCL1	Cre02.g141000; DCL1	Cre07.g345900; DCL3	Cre16.g684715
UTEX250_A01.01240	DDB1	Cre10.g432000; DDB1
UTEX250_A09.24105	DDB2	Cre13.g577550; DDB2
UTEX250_A07.14755	DDI1	Cre10.g447300; DDI1
UTEX250_A03.03805	DEG1A	Cre02.g088400; DEG1A
UTEX250_A11.32315	DEG1B	Cre14.g630550; DEG1B	Cre12.g498500; DEG1C
UTEX250_A08.19525	DEG6	Cre13.g579901; DEG6
UTEX250_A11.31965	DER1	Cre12.g523500; DER1
UTEX250_A12.38910	DESI1	Cre12.g555850; DESI1
UTEX250_A06.14065	DESI3	Cre17.g698100; DESI3
UTEX250_A12.38975	DGAT1	Cre01.g045903; DGAT1
UTEX250_A06.14235	DGD1	Cre13.g583600; DGD1
UTEX250_A12.39245	DGL1	Cre14.g614100; DGL1
UTEX250_A12.37310	DGTT4	Cre03.g205050; DGTT4
UTEX250_A06.12645	DGTT6	Cre08.g377300; DGTT6
UTEX250_A09.25250	DHAPS1	Cre17.g726750; DHAPS1
UTEX250_A12.39120	DHAR1	Cre10.g456750
UTEX250_A11.30380	DHC15	Cre11.g476050; DHC15
UTEX250_A07.15250	DHP1	Cre02.g097000; DHP1
UTEX250_A06.13905	DHQS1	Cre08.g368950; DHQS1
UTEX250_A09.22955	DHS1	Cre08.g369800; DHS2	Cre01.g018950; DHS1
UTEX250_A09.25085	DIC1	Cre12.g536550; DIC1
UTEX250_A06.13235	DIC2	Cre12.g506000; DIC2
UTEX250_A07.16800	DIPP1	Cre02.g106500; DIPP1
UTEX250_A10.29015	DIV31	Cre09.g400478; DIV31
UTEX250_A11.30635	DIV39	Cre09.g396661; DIV39
UTEX250_A05.10230	DLA1	Cre09.g386735; DLA1
UTEX250_A04.08285	DLA2	Cre03.g158900; DLA2
UTEX250_A03.05180	DLA3	Cre06.g252550; DLA3
UTEX250_A10.27880	DLA4	Cre04.g228350; DLA4
UTEX250_A11.33325	DLD1	Cre18.g749847; DLD1
UTEX250_A12.35400	DLD2	Cre01.g016514; DLD2
UTEX250_A05.11480	DLE2	Cre06.g283550; POC6	Cre11.g468450; DLE2
UTEX250_A02.02465	DLL3	Cre12.g527800; DLL3
UTEX250_A12.39270	DLT1	Cre10.g428850; DLT1
UTEX250_A09.23135	DLT2	Cre09.g394213; DLT4	Cre12.g527750; DLT2
UTEX250_A04.07055	DLU1	Cre02.g092850; DLU1
UTEX250_A04.08210	DMA1	Cre01.g036750; DMA1
UTEX250_A10.29410	DMA3	Cre08.g384700; DMA3
UTEX250_A10.28970	DMC1	Cre02.g141846; DMC1
UTEX250_A09.22020	DNJ1	Cre17.g701500; DNJ1
UTEX250_A10.27730	DOH1	Cre10.g435550; DOH1
UTEX250_A12.35650	DPD1	Cre01.g050100; DPD1
UTEX250_A08.20780	DPE1	Cre03.g181500; DPE1
UTEX250_A09.25655	DPE2	Cre02.g095126; DPE2
UTEX250_A05.11585	DPM1	Cre03.g150950; DPM1
UTEX250_A02.03190	DPM3	Cre09.g392245; DPM3
UTEX250_A08.18240	DPP1	Cre05.g230900; DPP1
UTEX250_A10.30210	DPS1	Cre02.g107300; DPS1
UTEX250_A02.02590	DPY30	Cre06.g279100; DPY30
UTEX250_A07.16245	DRC11	Cre07.g325762; DRC11
UTEX250_A08.21550	DRP1	Cre05.g245950; DRP1
UTEX250_A09.25525	DRT1	Cre17.g739450; DRT1
UTEX250_A05.09035	DRT2	Cre16.g680050; DRT2
UTEX250_A08.20355	DVR1	Cre01.g042800; DVR1
UTEX250_A08.18385	DXR1	Cre12.g546050; DXR1
UTEX250_A10.28720	DXS1	Cre07.g356350; DXS1
UTEX250_A05.08545	DYRK1	Cre02.g146500; DYRK1
UTEX250_A04.07370	DYRKP1	Cre07.g337300; DYRKP1	Cre01.g008550
UTEX250_A09.25670	E2F1	Cre01.g052300; E2F1
UTEX250_A01.00940	E2F2	Cre07.g323000; DP1	Cre13.g572950; E2F2
UTEX250_A10.29030	EBP1	Cre17.g741200; EBP1
UTEX250_A12.39180	ECH1	Cre03.g190850; ECH1
UTEX250_A11.33175	ECH3	Cre16.g695050; ECH3
UTEX250_A03.04385	ECT1	Cre12.g539000; ECT1
UTEX250_A07.15485	EDEM1	Cre06.g301600; EDEM1
UTEX250_A11.31665	EEF1A1	Cre12.g498600; EEF1A1	Cre06.g263450; EEF1A3
UTEX250_A10.28335	EFG1	Cre02.g076250; EFG1
UTEX250_A11.32120	EFG10	Cre03.g165000; EFG10
UTEX250_A03.04875	EFG11	Cre03.g174000; EFG11
UTEX250_A03.05570	EFG12	Cre07.g335200; EFG12
UTEX250_A11.32085	EFG13	Cre13.g564950; EFG13
UTEX250_A07.15035	EFG2	Cre12.g516200; EFG2
UTEX250_A08.19325	EFG3	Cre06.g284750; EFG3
UTEX250_A07.15940	EFG4	Cre13.g565750; EFG4
UTEX250_A09.23600	EFG5	Cre17.g737250; EFG5
UTEX250_A09.25200	EFG6	Cre03.g159650; EFG6
UTEX250_A01.00060	EFG7	Cre13.g606000; EFG7
UTEX250_A10.29785	EFG8	Cre06.g259150; EFG8
UTEX250_A12.34930	EFP1	Cre16.g691000; EFP1
UTEX250_A06.13575	EFP2	Cre06.g263050; EFP2
UTEX250_A08.18970	EFT2	Cre10.g435500; EFT2
UTEX250_A11.32945	EGD1	Cre03.g213537; EGD1
UTEX250_A05.08990	EGD2	Cre15.g635600; EGD2
UTEX250_A11.30520	EGY1	Cre03.g206929; EGY1
UTEX250_A05.10650	EIF1A	Cre02.g103550; EIF1A
UTEX250_A06.12785	EIF2A	Cre12.g490000; EIF2A
UTEX250_A12.37305	EIF2BD	Cre12.g558650; EIF2BD
UTEX250_A12.35365	EIF2G	Cre02.g098450; EIF2G
UTEX250_A10.26445	EIF2X	Cre08.g375900; EIF2X
UTEX250_A08.21450	EIF3A	Cre13.g564250; EIF3A
UTEX250_A03.04470	EIF3B	Cre03.g190100; EIF3B
UTEX250_A10.28110	EIF3C	Cre04.g217550; EIF3C
UTEX250_A10.26190	EIF3D	Cre05.g242300; EIF3D
UTEX250_A08.21045	EIF3E	Cre12.g498100; EIF3E
UTEX250_A06.14120	EIF3F	Cre16.g654500; EIF3F
UTEX250_A06.13165	EIF3G	Cre06.g269450; EIF3G
UTEX250_A11.30805	EIF3H	Cre16.g676314; EIF3H
UTEX250_A07.15950	EIF3I	Cre03.g194400; EIF3I
UTEX250_A07.15990	EIF3X	Cre06.g308850; EIF3X
UTEX250_A07.14945	EIF4A	Cre06.g298650; EIF4A
UTEX250_A09.24610	EIF4E	Cre03.g199900; EIF4E
UTEX250_A08.20185	EIF4G1	Cre12.g529950; EIF4G1
UTEX250_A09.24265	EIF5A	Cre02.g097400; EIF5A
UTEX250_A07.18070	EIF5B1	Cre02.g078100; EIF5B1
UTEX250_A10.28985	EIF5B2	Cre06.g251600; EIF5B2
UTEX250_A08.21065	EIF5B3	Cre12.g531550; EIF5B3
UTEX250_A08.19665	EIF6	Cre13.g585150; EIF6
UTEX250_A07.17275	ELIP2	Cre16.g679250; ELIP2
UTEX250_A06.14390	EMP70	Cre12.g494350; EMP70
UTEX250_A07.14765	ENGB1	Cre12.g524950; ENGB1	Cre12.g801411
UTEX250_A04.06040	ENO1	Cre12.g513200; ENO1
UTEX250_A03.05190	ENR1	Cre06.g294950; ENR1
UTEX250_A02.03115	EPT1	Cre12.g538450; EPT1
UTEX250_A12.36205	ERD2A	Cre01.g051400; ERD2A
UTEX250_A12.36845	ERF1	Cre13.g587050; ERF1
UTEX250_A05.08625	ERG3	Cre16.g663950; ERG3
UTEX250_A06.12330	ERG4	Cre02.g076800; ERG4
UTEX250_A01.01065	ERG5	Cre06.g261200; ERG5
UTEX250_A08.18855	ERO1	Cre17.g723150; ERO1
UTEX250_A01.00525	ERV14	Cre01.g036550; ERV14
UTEX250_A06.14080	ERV1B	Cre03.g173200; ERV1B
UTEX250_A01.00645	ESP1	Cre01.g029200; ESP1
UTEX250_A01.01120	ETFA1	Cre16.g687950; ETFA1
UTEX250_A03.05430	ETFB1	Cre12.g554953; ETFB1
UTEX250_A10.28040	ETK1	Cre06.g291600; ETK1
UTEX250_A03.04835	EX1	Cre03.g163500; EX1
UTEX250_A12.35880	EXS1	Cre01.g026400; EXS1
UTEX250_A07.15535	EYA1	Cre09.g398150; EYA1
UTEX250_A11.32095	EZY14	Cre08.g382350; EZY14
UTEX250_A06.14610	EZY20A	Cre13.g591250; EZY20	Cre06.g297300	Cre13.g588350	Cre16.g672049	Cre03.g143867
UTEX250_A10.27690	EZY20B	Cre13.g591250; EZY20	Cre06.g297300	Cre13.g588350	Cre16.g672049	Cre03.g143867
UTEX250_A12.38040	EZY7	Cre06.g258850; EZY7	Cre09.g393350
UTEX250_A07.15855	FAB2A	Cre17.g701700; FAB2	Cre14.g630883	Cre10.g458183
UTEX250_A11.34520	FAB2B	Cre17.g701700; FAB2	Cre14.g630883	Cre10.g458183
UTEX250_A05.11240	FAD2	Cre17.g711150; FAD2
UTEX250_A01.00935	FAD4	Cre16.g673001; FAD4
UTEX250_A07.17005	FAD5A	Cre09.g397250; FAD5A
UTEX250_A10.28730	FAD6	Cre13.g590500; FAD6
UTEX250_A12.38965	FAD7	Cre01.g038600; FAD7
UTEX250_A04.08435	FAP103	Cre16.g650550; FAP103
UTEX250_A11.33460	FAP106	Cre09.g393954; FAP106
UTEX250_A05.09175	FAP10A	Cre01.g036350; PMA1	Cre09.g388850; FAP329	Cre12.g505350; FAP10	Cre02.g145100; FAP39	Cre16.g681750; FAP381
UTEX250_A05.09180	FAP10B	Cre01.g036350; PMA1	Cre09.g388850; FAP329	Cre12.g505350; FAP10	Cre02.g145100; FAP39	Cre16.g681750; FAP381
UTEX250_A08.20785	FAP162	Cre05.g233050; FAP162
UTEX250_A07.18055	FAP173	Cre16.g690879; FAP173
UTEX250_A01.00120	FAP189	Cre13.g584400; FAP189	Cre09.g416550; MBO2	Cre13.g801543
UTEX250_A03.05270	FAP190	Cre01.g004550; FAP190	Cre03.g174900
UTEX250_A03.04930	FAP191A	Cre10.g455950; FAP407	Cre10.g456000; FAP191	Cre10.g456050; AGG6	Cre10.g456100; AGG3
UTEX250_A03.04935	FAP191B	Cre10.g455950; FAP407	Cre10.g456000; FAP191	Cre10.g456050; AGG6	Cre10.g456100; AGG3
UTEX250_A03.04940	FAP191C	Cre10.g455950; FAP407	Cre10.g456000; FAP191	Cre10.g456050; AGG6	Cre10.g456100; AGG3
UTEX250_A10.27220	FAP20	Cre07.g351650; FAP20
UTEX250_A11.31180	FAP204	Cre02.g104900; FAP204
UTEX250_A12.36100	FAP215	Cre03.g180450; FAP215	Cre03.g180600; FPN3	Cre03.g180550; FPN2
UTEX250_A09.22105	FAP224	Cre06.g298350; FAP224
UTEX250_A10.28415	FAP23	Cre01.g005850; FAP23
UTEX250_A04.07585	FAP237	Cre06.g278170; FAP237
UTEX250_A12.34880	FAP24	Cre02.g081050; FAP24
UTEX250_A08.21670	FAP25	Cre04.g218100; FAP25
UTEX250_A05.10895	FAP252	Cre10.g466650; FAP252
UTEX250_A06.13125	FAP255	Cre02.g095110; FAP255
UTEX250_A05.09365	FAP256	Cre10.g431150; FAP256
UTEX250_A08.20875	FAP272	Cre03.g178350; FAP272
UTEX250_A12.35720	FAP278	Cre03.g204601; FAP278
UTEX250_A09.25760	FAP280	Cre02.g108450; FAP280
UTEX250_A10.29010	FAP287	Cre06.g260400; FAP287
UTEX250_A07.16990	FAP290	Cre06.g306750; FAP290	Cre06.g306726	Cre06.g306700	Cre03.g202600
UTEX250_A11.32355	FAP295	Cre12.g493250; FAP358	Cre16.g663200; FAP295
UTEX250_A10.27675	FAP301	Cre02.g091900; FAP301
UTEX250_A11.32730	FAP304	Cre01.g045150; FAP304	Cre01.g044900	Cre06.g278190	Cre03.g190900
UTEX250_A09.22335	FAP313	Cre04.g218250; FAP313
UTEX250_A03.04800	FAP314	Cre12.g529150; FAP314
UTEX250_A02.01725	FAP332	Cre12.g486250; FAP333	Cre02.g142687; FAP332
UTEX250_A08.18595	FAP340	Cre07.g325734; FAP340
UTEX250_A05.10730	FAP352	Cre13.g607300; FAP352
UTEX250_A11.32835	FAP353	Cre12.g560150; FAP353
UTEX250_A08.18440	FAP354	Cre09.g390763; FAP354
UTEX250_A08.21845	FAP37	Cre17.g747297; FAP37
UTEX250_A05.09395	FAP376	Cre07.g336500; OPR114	Cre16.g658700; FAP376	Cre12.g492900	Cre07.g336850
UTEX250_A04.07205	FAP4	Cre12.g549750; FAP4	Cre01.g800046
UTEX250_A07.15120	FAP402A	Cre17.g739250; FAP402
UTEX250_A08.19305	FAP402B	Cre17.g739250; FAP402
UTEX250_A12.37640	FAP402C	Cre17.g739250; FAP402
UTEX250_A08.18685	FAP414	Cre09.g394065; FAP414	Cre11.g467576
UTEX250_A12.37355	FAP56	Cre03.g171900; FAP56
UTEX250_A08.19920	FAP57	Cre04.g217914; FAP57
UTEX250_A06.13465	FAP8	Cre11.g477300; FAP8
UTEX250_A12.34890	FAT1	Cre06.g256750; FAT1
UTEX250_A04.06855	FAX1	Cre10.g421750; FAX1
UTEX250_A05.08615	FBA6
UTEX250_A09.23290	FBA3	Cre05.g234550; FBA3
UTEX250_A07.17285	FBB13	Cre07.g339550; FBB13
UTEX250_A10.26280	FBB14	Cre07.g338300; FBB14
UTEX250_A07.15915	FBB15	Cre06.g299350; FBB15	Cre06.g283900
UTEX250_A01.01135	FBB18	Cre16.g688450; FBB18
UTEX250_A07.14850	FBP2	Cre12.g510650; FBP2
UTEX250_A10.28210	FBT1	Cre01.g007737; FBT1
UTEX250_A04.06905	FDX1	Cre14.g626700; FDX1
UTEX250_A04.05955	FDX2	Cre17.g700950; FDX5
UTEX250_A07.17945	FDX3	Cre06.g306350; FDX3
UTEX250_A11.34020	FDX4	Cre07.g334800; FDX4
UTEX250_A01.00780	FDX6	Cre03.g183850; FDX6
UTEX250_A01.00490	FEC1	Cre07.g339750; FEC1
UTEX250_A12.37825	FER2	Cre13.g574500; FER2
UTEX250_A11.33075	FIP37	Cre07.g347250; FIP37B	Cre07.g347350; FIP37A
UTEX250_A01.00055	FKB12	Cre13.g586300; FKB12
UTEX250_A11.34190	FKB15	Cre11.g479050; FKB15A	Cre11.g478700; FKB15D	Cre11.g478750; FKB15B
UTEX250_A09.23180	FKB16C	Cre12.g530300; FKB16C
UTEX250_A11.32560	FKB16D	Cre17.g733250; FKB16D
UTEX250_A12.35535	FKB16G	Cre16.g673953; FKB16G
UTEX250_A11.30650	FKB19	Cre12.g534700; FKB19
UTEX250_A05.10485	FKB20	Cre13.g577850; FKB20
UTEX250_A11.33665	FKB42	Cre02.g092250; FKB42
UTEX250_A04.06900	FKB53	Cre14.g616100; FKB53
UTEX250_A10.27395	FKB62	Cre09.g398067; FKB62
UTEX250_A12.35220	FKB99	Cre01.g017200; FKB99
UTEX250_A08.20275	FLU1	Cre10.g460050; FLU1
UTEX250_A12.38175	FNR1	Cre11.g476750; FNR1
UTEX250_A03.04510	FOX1	Cre12.g531200; FOX2	Cre09.g393150; FOX1
UTEX250_A05.11185	FPG1	Cre03.g176800; FPG1
UTEX250_A07.15380	FPG2	Cre05.g239100; FPG2
UTEX250_A10.28830	FPS1	Cre03.g207700; FPS1
UTEX250_A01.00795	FRE1A	Cre04.g227400; FRE1
UTEX250_A01.00800	FRE1B	Cre04.g227400; FRE1
UTEX250_A01.00810	FRE1C	Cre04.g227400; FRE1
UTEX250_A01.00815	FRE1D	Cre04.g227400; FRE1
UTEX250_A01.00820	FRE1E	Cre04.g227400; FRE1
UTEX250_A01.00825	FRE1F	Cre04.g227400; FRE1
UTEX250_A11.32045	FRK1	Cre09.g387050; FRK1
UTEX250_A02.03095	FRK2	Cre13.g561850; FRK2
UTEX250_A07.16815	FSD1	Cre10.g436050; FSD1
UTEX250_A02.03240.1	FTR1
UTEX250_A08.20560	FTRC3	Cre03.g193950; FTRC3
UTEX250_A07.16985	FTRV1	Cre16.g687294; FTRV1
UTEX250_A08.18960	FTSH1	Cre12.g485800; FTSH1
UTEX250_A10.27470	FTSH11	Cre14.g625625; FTSH11
UTEX250_A02.02190	FTSH2	Cre17.g720050; FTSH2
UTEX250_A09.23065	FTSH3	Cre01.g019850; FTSH3
UTEX250_A09.25565	FTSH4	Cre13.g568400; FTSH4
UTEX250_A04.07890	FTSHI1	Cre17.g739752; FTSHI1
UTEX250_A11.32565	FTSHI2	Cre04.g800432; FTSHI2
UTEX250_A02.01550	FTSHI3	Cre09.g393950; FTSHI3
UTEX250_A09.24540	FTSHI4	Cre03.g201100; FTSHI4
UTEX250_A11.30455	FTSHI6	Cre07.g352350; FTSHI6
UTEX250_A02.03220	FTSY1	Cre05.g241450; FTSY1
UTEX250_A05.11280	FTSZ1	Cre02.g118600; FTSZ1
UTEX250_A09.22245	FTSZ2	Cre02.g142186; FTSZ2
UTEX250_A10.27490	FTX1	Cre12.g538350; FTX1
UTEX250_A05.11120	FUM2	Cre01.g020223; FUM2
UTEX250_A05.08905	FUO1	Cre02.g094300; FUO1
UTEX250_A03.05735	FZL1	Cre14.g616600; FZL1
UTEX250_A10.29355	GAL1	Cre17.g732300; GAL1
UTEX250_A08.20930	GAPA1	Cre01.g010900; GAPA1
UTEX250_A09.24560	GAPC1A	Cre12.g485150; GAPC1
UTEX250_A12.36950	GAPC1B	Cre12.g485150; GAPC1
UTEX250_A05.08570	GAT1	Cre10.g439400; GAT1
UTEX250_A09.24195	GBP1	Cre01.g032300; GBP1
UTEX250_A11.31270	GBSS1B	Cre06.g800615; GBSS1B
UTEX250_A04.06020	GCN20	Cre11.g478128; GCN20
UTEX250_A10.27465	GCP2	Cre12.g525500; GCP2
UTEX250_A11.30890	GCP3	Cre11.g467745; GCP3
UTEX250_A04.07225	GCP4	Cre01.g019150; GCP4
UTEX250_A12.36175	GCSH1	Cre06.g253350; GCSH1
UTEX250_A11.33670	GCSP1	Cre12.g534800; GCSP1
UTEX250_A05.11315	GCST1	Cre03.g193750; GCST1
UTEX250_A12.37995	GDAK1	Cre16.g665364; GDAK1
UTEX250_A04.06715	GDH2	Cre09.g388800; GDH1	Cre05.g232150; GDH2
UTEX250_A07.17050	GDHL1
UTEX250_A07.15490	GEA1	Cre01.g028250; GEA1	Cre01.g038900
UTEX250_A09.24980	GEX1	Cre06.g280600; GEX1
UTEX250_A08.19050	GFY1	Cre10.g436400	Cre17.g719400
UTEX250_A02.03350	GGH1	Cre07.g315050; GGH1
UTEX250_A11.32920	GGH2	Cre06.g275050; GGH2
UTEX250_A08.21895	GGT1	Cre17.g698650; GGT1
UTEX250_A03.04355	GGPS1	Cre12.g484200; GGPS1
UTEX250_A06.13665	GIP1	Cre06.g290000; GIP1
UTEX250_A07.14810	GIT2	Cre03.g201664; GIT2
UTEX250_A10.30340	GLB1	Cre07.g357350; GLB1
UTEX250_A12.37095	GLC2A	Cre03.g190500; GLC2A
UTEX250_A12.35775	GLC2B	Cre17.g725350; GLC2B
UTEX250_A12.35180	GLD1	Cre17.g725550; GLD1
UTEX250_A05.08975	GLD2	Cre08.g378150; GLD2
UTEX250_A04.07790	GLDH1	Cre13.g567100; GLDH1
UTEX250_A01.00090	GLE1	Cre06.g300900; GLE1
UTEX250_A07.16305	GLK1	Cre01.g032700; GLK1
UTEX250_A12.35025	GLN1	Cre02.g113200; GLN1
UTEX250_A03.05465	GLT1	Cre13.g592200; GLT1
UTEX250_A09.23335	GLTR1	Cre07.g342150; GLTR1
UTEX250_A01.00325	GLYK1	Cre12.g542300; GLYK1
UTEX250_A03.05520	GMP1	Cre16.g672800; GMP1
UTEX250_A03.05165	GOT1	Cre09.g389100; GOT1
UTEX250_A04.05960	GPAT1	Cre02.g143000; GPAT1
UTEX250_A11.30375	GPAT2	Cre06.g273250; GPAT2
UTEX250_A11.32415	GPD1	Cre12.g511150; GPD1
UTEX250_A04.06340	GPM1A	Cre06.g272050; GPM1
UTEX250_A10.27330	GPM1B	Cre06.g272050; GPM1
UTEX250_A03.04315	GPM3	Cre13.g564000; GPM3
UTEX250_A09.22885	GPS1	Cre12.g511700
UTEX250_A05.09255	GPT3	Cre12.g503000; GPT3
UTEX250_A05.10950	GPX3	Cre03.g197750; GPX3	Cre10.g458450; GPX5
UTEX250_A10.26650	GPX4	Cre10.g440850; GPX4
UTEX250_A08.20665	GRX1	Cre12.g513750; GRX1	Cre12.g550400; GRX2
UTEX250_A04.07635	GRX3	Cre07.g325743; GRX3
UTEX250_A07.15565	GRX4	Cre04.g232602; GRX4
UTEX250_A11.31960	GRX5	Cre07.g325600; GRX5
UTEX250_A10.29060	GRX6	Cre01.g047800; GRX6
UTEX250_A06.12185	GSA1	Cre03.g158000; GSA1
UTEX250_A08.21440	GSD1	Cre03.g146527; GSD1
UTEX250_A09.25460	GSF1	Cre12.g514050; GSF1
UTEX250_A02.02760	GSH1	Cre02.g077100; GSH1
UTEX250_A01.00430	GSH2	Cre17.g708800; GSH2
UTEX250_A02.01540	GSK3	Cre12.g511850; GSK3
UTEX250_A09.25780	GSL1	Cre04.g214650; GSL1	Cre06.g302050; GSL2	Cre03.g198200; GSL4	Cre13.g574900; FAP228	Cre03.g183700; GSL3	Cre03.g185000; CALS2	Cre03.g185350; CALS1	Cre04.g214612
UTEX250_A03.05460	GSNOR1	Cre12.g543400; GSNOR1	Cre12.g543350; GSNOR2
UTEX250_A09.22710	GSR1	Cre06.g262100; GSR1
UTEX250_A10.27615	GSR2	Cre09.g396252; GSR2
UTEX250_A06.13080	GTRBP1	Cre03.g156600; GTRBP1
UTEX250_A12.37685	GUA1	Cre02.g092900; GUA1
UTEX250_A06.13450	GUK1	Cre02.g084950; GUK1
UTEX250_A05.09890	GUM1	Cre01.g050050; GUM1
UTEX250_A01.00965	GUN4	Cre05.g246800; GUN4
UTEX250_A04.07760	GWD1	Cre07.g319300; GWD1
UTEX250_A11.33340	GWD2	Cre07.g332300; GWD2
UTEX250_A04.07570	GYX1	Cre03.g171300; GYX1
UTEX250_A01.00850	HAD1	Cre03.g208050; HAD1
UTEX250_A09.22000	HAP2	Cre16.g674852; HAP2
UTEX250_A01.00395	HAT2	Cre03.g186500; HAT2
UTEX250_A12.35825	HAT3	Cre06.g256200; HAT3
UTEX250_A06.12210	HAT4	Cre07.g354100; HAT4
UTEX250_A10.28585	HAT5	Cre13.g587150; HAT5
UTEX250_A11.34025	HAV1
UTEX250_A11.31360	HAV2	Cre13.g567700; HAV2
UTEX250_A01.00895	HBD1	Cre12.g495850; HBD1
UTEX250_A07.16680	HBP1	Cre06.g286800; HBP1	Cre06.g286750
UTEX250_A02.01785	HBV1	Cre01.g062172; HBV1
UTEX250_A08.19190	HCAR1	Cre11.g468700; HCAR1
UTEX250_A02.02990	HCD2	Cre12.g534350; HCD2
UTEX250_A11.32470	HCF101	Cre01.g045902; HCF101
UTEX250_A05.08590	HCF136	Cre06.g273700; HCF136
UTEX250_A06.12195	HCF173	Cre13.g578650; HCF173
UTEX250_A05.10865	HCF244	Cre02.g142146; HCF244
UTEX250_A06.13000	HCS1	Cre12.g525700; HCS1
UTEX250_A08.18840	HCS2	Cre16.g690050; HCS2
UTEX250_A12.37100	HDA1	Cre02.g116950; HDA1
UTEX250_A03.04165	HDA10	Cre11.g477800; HDA10
UTEX250_A11.32635	HDA13	Cre06.g277350; HDA13
UTEX250_A01.01215	HDA14	Cre16.g673150; HDA14
UTEX250_A03.05020	HDA3	Cre11.g469600; HDA9	Cre03.g162050; HDA4	Cre03.g160000; HDA3	Cre11.g467785	Cre11.g467706
UTEX250_A01.01145	HDH1	Cre02.g077350; HDH1
UTEX250_A03.03720	HDS1	Cre12.g490350; HDS1
UTEX250_A12.36250	HDT1	Cre01.g040450; HDT1
UTEX250_A09.23560	HDZ1	Cre03.g174500; HDZ1
UTEX250_A11.32005	HEMN1	Cre03.g171461; HEMN1
UTEX250_A10.29495	HEP2	Cre17.g707950; HEP2
UTEX250_A11.33810	HFLX1	Cre16.g665650; HFLX1
UTEX250_A04.06265	HFO1	Cre12.g504850; HFO16
UTEX250_A05.11210	HFO2	Cre12.g504850; HFO16
UTEX250_A07.16410	HFO3	Cre12.g504850; HFO16
UTEX250_A08.21275	HFO4	Cre12.g504850; HFO16
UTEX250_A10.27635	HFO5	Cre12.g505450; HFO17
UTEX250_A11.31230	HFO6	Cre12.g504850; HFO16
UTEX250_A11.34335	HFO7	Cre12.g504850; HFO16
UTEX250_A06.13435	HHL1	Cre03.g146167; HHL1
UTEX250_A12.38565	HIBCH1	Cre06.g278215; HIBCH1
UTEX250_A05.10805	HID1	Cre14.g630859; HID1
UTEX250_A10.29480	HIK1	Cre13.g571200; HIK5	Cre02.g079750; HIK1
UTEX250_A08.18195	HIK2	Cre13.g602700; SPA1
UTEX250_A06.12570	HIRA1	Cre13.g575950; HIRA1
UTEX250_A05.09375	HIS1	Cre09.g410650; HIS1
UTEX250_A09.22015	HIS3	Cre02.g103850; HIS3
UTEX250_A03.05850	HIS4	Cre13.g576650; HIS4
UTEX250_A11.31045	HIS5	Cre16.g672385; HIS5
UTEX250_A12.36905	HIS6	Cre12.g495300; HIS6
UTEX250_A08.19340	HIS7	Cre11.g481500; HIS7
UTEX250_A11.32550	HKR1	Cre01.g038050; HKR3	Cre02.g074150; HKR1
UTEX250_A08.21870	HLM1	Cre01.g004350; HLM1
UTEX250_A12.35645	HMA1	Cre17.g720400; HMA1
UTEX250_A11.33790	HMOX1	Cre10.g423500; HMOX1
UTEX250_A09.23580	HMOX2	Cre11.g467753; HMOX2
UTEX250_A08.21290	HON1	Cre13.g562300; HON2	Cre13.g567450; HON1	Cre06.g275900; HON3
UTEX250_A10.29915	HON2	Cre13.g562300; HON2	Cre13.g567450; HON1	Cre06.g275900; HON3
UTEX250_A09.22110	HOP1	Cre03.g189950; HOP1
UTEX250_A09.24245	HOP2	Cre06.g284400
UTEX250_A12.38985	HOPP1	Cre10.g452550; HOPP1
UTEX250_A08.18985	HPAT1	Cre16.g690000; HPAT2	Cre01.g032600; HPAT1
UTEX250_A08.21020	HPR1	Cre06.g295450; HPR1
UTEX250_A10.29625	HPR3A	Cre02.g087300; HPR3
UTEX250_A12.36820	HPR3B	Cre02.g087300; HPR3
UTEX250_A03.03710	HRF1	Cre17.g704550; HRF1
UTEX250_A09.22760	HSC20	Cre12.g507559; HSC20
UTEX250_A12.34810	HSD1	Cre02.g109550; HSD1
UTEX250_A05.10945	HSF1	Cre09.g387150; HSF1
UTEX250_A08.21510	HSLU1	Cre12.g510900; HSLU1	Cre02.g147850; HSLU2
UTEX250_A03.05510	HSLV1	Cre14.g628350; HSLV1
UTEX250_A01.00905	HSP22G	Cre07.g318800; HSP22A	Cre07.g318600; HSP22H	Cre07.g318850; HSP22B	Cre13.g572350; HSP22G
UTEX250_A11.33240	HSP70A	Cre08.g372100; HSP70A
UTEX250_A07.18000	HSP70B	Cre06.g250100; HSP70B
UTEX250_A09.22645	HSP70C	Cre09.g393200; HSP70C
UTEX250_A09.22970	HSP70D	Cre12.g535700; HSP70D
UTEX250_A06.14240	HSP70E	Cre16.g677000; HSP70E
UTEX250_A05.10395	HSP70F	Cre09.g412880; HSP70F
UTEX250_A08.20400	HSP70G	Cre10.g439900; HSP70G
UTEX250_A11.34235	HSP90A	Cre09.g386750; HSP90A
UTEX250_A01.00950	HSP90B	Cre02.g080650; HSP90B
UTEX250_A10.29285	HSP90C	Cre12.g514850; HSP90C
UTEX250_A03.05005	HSPBP1	Cre09.g397512; HSPBP1
UTEX250_A10.26245	HST1	Cre06.g283750; HST1
UTEX250_A04.06280	HTA1
UTEX250_A07.16425	HTA2
UTEX250_A10.27650	HTA3
UTEX250_A10.29930	HTA4
UTEX250_A11.31225	HTA5
UTEX250_A11.34320	HTA6
UTEX250_A04.06275	HTB1
UTEX250_A07.16420	HTB2
UTEX250_A10.27645	HTB3
UTEX250_A10.29935	HTB4
UTEX250_A11.31220	HTB5
UTEX250_A11.34325	HTB6
UTEX250_A04.06270	HTR1	Cre06.g275750; HTR3	Cre06.g265500; HTR11B	Cre06.g276600; HTR2	Cre06.g274101; HTR6	Cre17.g708700; HTR27	Cre17.g710550; HFO29	Cre17.g711850; HTR30	Cre06.g267950; HTR10	Cre17.g713550; HTR31	Cre17.g713950; HTR32	Cre06.g271250; HTR8	Cre06.g268350; HTR9	Cre06.g276850; HTR1	Cre06.g274850; HTR4	Cre06.g274350; HTR5	Cre06.g264650; HTR14	Cre13.g569950; HTR20	Cre17.g709050; HTR28	Cre16.g649900; HTR24	Cre06.g265000; HTR13	Cre16.g650300; HTR25	Cre17.g708150; HTR26	Cre17.g714650; HTR33	Cre06.g274000; HTR7	Cre06.g265250; HTR12
UTEX250_A05.11205	HTR2	Cre06.g275750; HTR3	Cre06.g265500; HTR11B	Cre06.g276600; HTR2	Cre06.g274101; HTR6	Cre17.g708700; HTR27	Cre17.g710550; HFO29	Cre17.g711850; HTR30	Cre06.g267950; HTR10	Cre17.g713550; HTR31	Cre17.g713950; HTR32	Cre06.g271250; HTR8	Cre06.g268350; HTR9	Cre06.g276850; HTR1	Cre06.g274850; HTR4	Cre06.g274350; HTR5	Cre06.g264650; HTR14	Cre13.g569950; HTR20	Cre17.g709050; HTR28	Cre16.g649900; HTR24	Cre06.g265000; HTR13	Cre16.g650300; HTR25	Cre17.g708150; HTR26	Cre17.g714650; HTR33	Cre06.g274000; HTR7	Cre06.g265250; HTR12
UTEX250_A07.16415	HTR3	Cre06.g275750; HTR3	Cre06.g265500; HTR11B	Cre06.g276600; HTR2	Cre06.g274101; HTR6	Cre17.g708700; HTR27	Cre17.g710550; HFO29	Cre17.g711850; HTR30	Cre06.g267950; HTR10	Cre17.g713550; HTR31	Cre17.g713950; HTR32	Cre06.g271250; HTR8	Cre06.g268350; HTR9	Cre06.g276850; HTR1	Cre06.g274850; HTR4	Cre06.g274350; HTR5	Cre06.g264650; HTR14	Cre13.g569950; HTR20	Cre17.g709050; HTR28	Cre16.g649900; HTR24	Cre06.g265000; HTR13	Cre16.g650300; HTR25	Cre17.g708150; HTR26	Cre17.g714650; HTR33	Cre06.g274000; HTR7	Cre06.g265250; HTR12
UTEX250_A08.21270	HTR4	Cre06.g275750; HTR3	Cre06.g265500; HTR11B	Cre06.g276600; HTR2	Cre06.g274101; HTR6	Cre17.g708700; HTR27	Cre17.g710550; HFO29	Cre17.g711850; HTR30	Cre06.g267950; HTR10	Cre17.g713550; HTR31	Cre17.g713950; HTR32	Cre06.g271250; HTR8	Cre06.g268350; HTR9	Cre06.g276850; HTR1	Cre06.g274850; HTR4	Cre06.g274350; HTR5	Cre06.g264650; HTR14	Cre13.g569950; HTR20	Cre17.g709050; HTR28	Cre16.g649900; HTR24	Cre06.g265000; HTR13	Cre16.g650300; HTR25	Cre17.g708150; HTR26	Cre17.g714650; HTR33	Cre06.g274000; HTR7	Cre06.g265250; HTR12
UTEX250_A10.27640	HTR5	Cre06.g275750; HTR3	Cre06.g265500; HTR11B	Cre06.g276600; HTR2	Cre06.g274101; HTR6	Cre17.g708700; HTR27	Cre17.g710550; HFO29	Cre17.g711850; HTR30	Cre06.g267950; HTR10	Cre17.g713550; HTR31	Cre17.g713950; HTR32	Cre06.g271250; HTR8	Cre06.g268350; HTR9	Cre06.g276850; HTR1	Cre06.g274850; HTR4	Cre06.g274350; HTR5	Cre06.g264650; HTR14	Cre13.g569950; HTR20	Cre17.g709050; HTR28	Cre16.g649900; HTR24	Cre06.g265000; HTR13	Cre16.g650300; HTR25	Cre17.g708150; HTR26	Cre17.g714650; HTR33	Cre06.g274000; HTR7	Cre06.g265250; HTR12
UTEX250_A11.31235	HTR6	Cre06.g275750; HTR3	Cre06.g265500; HTR11B	Cre06.g276600; HTR2	Cre06.g274101; HTR6	Cre17.g708700; HTR27	Cre17.g710550; HFO29	Cre17.g711850; HTR30	Cre06.g267950; HTR10	Cre17.g713550; HTR31	Cre17.g713950; HTR32	Cre06.g271250; HTR8	Cre06.g268350; HTR9	Cre06.g276850; HTR1	Cre06.g274850; HTR4	Cre06.g274350; HTR5	Cre06.g264650; HTR14	Cre13.g569950; HTR20	Cre17.g709050; HTR28	Cre16.g649900; HTR24	Cre06.g265000; HTR13	Cre16.g650300; HTR25	Cre17.g708150; HTR26	Cre17.g714650; HTR33	Cre06.g274000; HTR7	Cre06.g265250; HTR12
UTEX250_A11.34330	HTR7	Cre06.g275750; HTR3	Cre06.g265500; HTR11B	Cre06.g276600; HTR2	Cre06.g274101; HTR6	Cre17.g708700; HTR27	Cre17.g710550; HFO29	Cre17.g711850; HTR30	Cre06.g267950; HTR10	Cre17.g713550; HTR31	Cre17.g713950; HTR32	Cre06.g271250; HTR8	Cre06.g268350; HTR9	Cre06.g276850; HTR1	Cre06.g274850; HTR4	Cre06.g274350; HTR5	Cre06.g264650; HTR14	Cre13.g569950; HTR20	Cre17.g709050; HTR28	Cre16.g649900; HTR24	Cre06.g265000; HTR13	Cre16.g650300; HTR25	Cre17.g708150; HTR26	Cre17.g714650; HTR33	Cre06.g274000; HTR7	Cre06.g265250; HTR12
UTEX250_A05.09110	HTV1	Cre02.g104800; HTV1	Cre16.g661450; HTV3
UTEX250_A12.37645	HUP1A
UTEX250_A12.37650	HUP1B
UTEX250_A12.37660	HUP1C
UTEX250_A02.01525	HUP2
UTEX250_A11.33860	HUP3
UTEX250_A04.08345	HUS1	Cre12.g524350; HUS1
UTEX250_A07.17160	HXK1	Cre02.g117500; HXK1
UTEX250_A09.21945	HXT1	Cre03.g206800; HXT1
UTEX250_A11.31465	HYD3	Cre03.g200550; HYD3
UTEX250_A07.16830	IBA57	Cre10.g459000; IBA57
UTEX250_A08.19935	IC140	Cre16.g674515; IC140
UTEX250_A10.28375	ICL1	Cre06.g282800; ICL1
UTEX250_A11.34370	ICP55	Cre01.g046150; ICP55
UTEX250_A04.08005	IDA5	Cre13.g603700; IDA5
UTEX250_A09.25065	IDH2	Cre02.g143250; IDH2
UTEX250_A09.22180	IDH3	Cre04.g214500; IDH3
UTEX250_A11.33780	IDI1	Cre11.g467544; IDI1
UTEX250_A07.15865	IDS1	Cre08.g372950; IDS1
UTEX250_A08.20115	IMP1	Cre01.g027100; IMP2
UTEX250_A03.04945	INDH1	Cre10.g427050; INDH1
UTEX250_A05.09550	INO1	Cre03.g180250; INO1
UTEX250_A05.08785	IPA1	Cre04.g215850; IPA1
UTEX250_A06.14500	IPB1	Cre01.g034000; IPB1
UTEX250_A11.30410	IPB2	Cre14.g633750; IPB2
UTEX250_A08.21735	IPK1	Cre04.g229000; IPK1	Cre13.g577150	Cre04.g229100
UTEX250_A09.25390	IPP1	Cre02.g085900; IPP1
UTEX250_A07.16440	IRK1A	Cre06.g311650; IRK1
UTEX250_A09.22250	IRK1B	Cre06.g311650; IRK1
UTEX250_A01.00985	IRK2	Cre01.g035800; IRK2	Cre13.g591450
UTEX250_A12.38705	ISA1	Cre03.g155001; ISA1
UTEX250_A12.36610	ISA2	Cre17.g698850; ISA2
UTEX250_A03.04785	ISA3	Cre03.g207713; ISA3
UTEX250_A10.29415	ISCA1	Cre09.g400775; ISCA1
UTEX250_A11.33305	ISCA2	Cre07.g349600; ISCA2
UTEX250_A01.01180	ISD11	Cre08.g382850; ISD11
UTEX250_A05.10555	ISU1	Cre13.g568850; ISU1
UTEX250_A03.05650	ITPK1	Cre03.g182100; ITPK1
UTEX250_A08.20800	ITPK2	Cre01.g018400; ITPK2
UTEX250_A10.26465	KAR1	Cre03.g172000; KAR1
UTEX250_A09.23260	KAS1	Cre11.g467723; KAS1
UTEX250_A08.19930	KAS2	Cre07.g335300; KAS2
UTEX250_A08.19770	KAS3	Cre04.g216950
UTEX250_A12.36125	KAT1	Cre17.g723650; KAT1
UTEX250_A11.34245	KATL5	Cre12.g488400; KATL5
UTEX250_A07.14835	KCA1	Cre13.g603750; KCA1
UTEX250_A09.23310	KIN13A	Cre09.g386700; KIN13A
UTEX250_A09.24080	KIN14A1	Cre03.g200600; KIN14A1
UTEX250_A05.09735	KIN14A2	Cre16.g656700; KIN14A2
UTEX250_A11.34185	KIN14B	Cre05.g233100; KIN14B
UTEX250_A09.23150	KIN17A	Cre09.g415450; KIN17A
UTEX250_A09.22560	KIN1A	Cre13.g588600; KIN1A
UTEX250_A03.03880	KIN4	Cre03.g202000; KIN4B
UTEX250_A02.03070	KIN7A	Cre05.g235500; KIN7A
UTEX250_A04.05985	KIN7C	Cre13.g568450; KIN7C
UTEX250_A07.15625	KSGA1	Cre06.g309300; KSGA1
UTEX250_A09.25790	KU70	Cre13.g607500; KU70
UTEX250_A12.38250	KU80	Cre10.g423800; KU80
UTEX250_A08.21205	KUP1	Cre04.g217350; KUP4	Cre17.g714200; KUP2	Cre17.g714150; KUP1	Cre17.g714450; KUP3	Cre04.g214657
UTEX250_A09.24335	LAP1	Cre14.g623200; LAP1
UTEX250_A06.12460	LAS1	Cre08.g359700; LAS1
UTEX250_A07.15925	LAS2	Cre02.g114400; LAS2
UTEX250_A02.02400	LASPO1	Cre12.g528450; LASPO1
UTEX250_A12.36740	LC7	Cre12.g546400; LC7B	Cre08.g376550; LC7A
UTEX250_A09.23300	LC8	Cre03.g181150; LC8
UTEX250_A11.31100	LCAA1	Cre12.g490500; LCAA1
UTEX250_A07.15090	LCI3	Cre09.g402219; LCI3
UTEX250_A02.03530	LCI20	Cre06.g260450; LCI20
UTEX250_A08.19260	LCI21	Cre13.g592400; LCI21
UTEX250_A03.05680	LCI24	Cre03.g179800; LCI24
UTEX250_A05.10425	LCI28	Cre09.g394658; LCI28
UTEX250_A05.10925	LCI30	Cre12.g507300; LCI30
UTEX250_A08.21805	LCI31	Cre17.g698400; LCI31
UTEX250_A02.02290	LCI8A	Cre02.g144800; LCI8
UTEX250_A04.06440	LCI8B	Cre02.g144800; LCI8
UTEX250_A07.15345	LCIB1	Cre04.g223250; LCIE1	Cre04.g222800; LCID1	Cre10.g452800; LCIB1	Cre06.g307500; LCIC1
UTEX250_A09.24790	LCL1	Cre06.g299800; LCL1
UTEX250_A03.04000	LCS1	Cre03.g182050; LCS1
UTEX250_A06.13320	LCS2	Cre03.g182050; LCS1
UTEX250_A10.26180	LCS3A	Cre12.g507400; LCS3
UTEX250_A10.26185	LCS3B	Cre12.g507400; LCS3
UTEX250_A10.27525	LCYB1	Cre08.g358538
UTEX250_A12.38585	LCYE1	Cre06.g267600; LCYE1
UTEX250_A02.02065	LDH1	Cre07.g324550; LDH1
UTEX250_A10.29440	LESV1	Cre05.g248000; LESV1
UTEX250_A08.20040	LEU1L	Cre01.g004500; LEU1L
UTEX250_A06.13155	LEU1S	Cre06.g252650; LEU1S
UTEX250_A09.23435	LEU2	Cre06.g258733; LEU2
UTEX250_A04.06885	LEU3	Cre07.g325400; LEU3
UTEX250_A07.17065	LF2	Cre12.g494500; LF2	Cre05.g233600
UTEX250_A06.13010	LHCA1	Cre06.g283050; LHCA1
UTEX250_A02.02835	LHCA2	Cre12.g508750; LHCA2
UTEX250_A09.22720	LHCA3	Cre11.g467573; LHCA3
UTEX250_A06.13015	LHCA7	Cre16.g687900; LHCA7
UTEX250_A03.05865	LHCA8	Cre06.g272650; LHCA8
UTEX250_A10.27155	LHCA9	Cre07.g344950; LHCA9
UTEX250_A12.38020	LHCB4	Cre17.g720250; LHCB4
UTEX250_A06.12880	LHCB5	Cre16.g673650; LHCB5
UTEX250_A04.06455	LHCBM1	Cre03.g156900; LHCBM5	Cre01.g066917; LHCBM1	Cre06.g284250; LHCBM8	Cre06.g285250; LHCBM6	Cre06.g283950; LHCBM4	Cre06.g284200; LHCBM9	Cre04.g232104; LHCBM3
UTEX250_A10.28605	LHCBM2
UTEX250_A07.17175	LHCBM3A	Cre12.g548950; LHCBM7	Cre12.g548400; LHCBM2
UTEX250_A10.30140	LHCBM3B	Cre12.g548950; LHCBM7	Cre12.g548400; LHCBM2
UTEX250_A07.18045	LIG1	Cre07.g325716; LIG1
UTEX250_A07.17540	LIG4	Cre06.g277801; DNL7	Cre10.g433550; LIG4	Cre10.g801121
UTEX250_A12.38085	LIG6	Cre06.g278177; LIG6
UTEX250_A09.23255	LIL3	Cre03.g199535
UTEX250_A12.37740	LIP1	Cre05.g234801	Cre07.g316526	Cre17.g698600	Cre12.g498750
UTEX250_A12.37780	LIP2	Cre05.g234801	Cre07.g316526	Cre17.g698600	Cre12.g498750
UTEX250_A06.14470	LIPB1	Cre01.g010350; LIPB1
UTEX250_A09.23505	LON1	Cre06.g281350; LON1
UTEX250_A12.37350	LPA1	Cre10.g430150; LPA1
UTEX250_A08.18515	LPA19	Cre02.g073850; LPA19
UTEX250_A11.31165	LPA1L	Cre06.g266900; LPA1L
UTEX250_A10.26000	LPA2	Cre02.g105650; LPA2
UTEX250_A11.32480	LPA3	Cre03.g184550; LPA3
UTEX250_A06.12070	LPAAT1A	Cre09.g398289; LPAAT1
UTEX250_A06.12080	LPAAT1B	Cre09.g398289; LPAAT1
UTEX250_A12.35270	LPAAT2	Cre17.g738350; LPAAT2
UTEX250_A12.38800	LPB1	Cre12.g554250; LPB1
UTEX250_A11.34170	LPL2	Cre16.g675250; LPL2
UTEX250_A11.32285	LPL3	Cre01.g053750; LPL3
UTEX250_A08.20320	LPT1	Cre12.g537641; LPT1
UTEX250_A12.36500	LRL1	Cre03.g197100; LRL1	Cre01.g034350
UTEX250_A05.10930	LRRC6	Cre17.g739850; LRRC6
UTEX250_A06.13830	LSD1	Cre12.g517350; LSD1
UTEX250_A11.31920	LSF2	Cre09.g403050; LSF2
UTEX250_A04.08450	LSM1	Cre12.g538750; LSM1
UTEX250_A03.05695	LSM7	Cre03.g164101; LSM7
UTEX250_A04.06165	LST8	Cre17.g713900; LST8
UTEX250_A07.17355	LTA4	Cre13.g585900; LTA4
UTEX250_A08.18270	LTD1	Cre12.g551950; LTD1
UTEX250_A05.10570	LTO1	Cre12.g493150; LTO1
UTEX250_A08.19785	LWD1
UTEX250_A08.21240	LYRM7	Cre07.g332150; LYRM7
UTEX250_A01.01050	MAA7	Cre03.g161400; MAA7
UTEX250_A02.02450	MAD1	Cre16.g666400; MAD1
UTEX250_A08.18765	MAD2	Cre08.g380400; MAD2
UTEX250_A08.19400	MAG1	Cre11.g476400; MAG1
UTEX250_A09.23605	MAGOH1	Cre09.g392692; MAGOH1
UTEX250_A11.31730	MAN1	Cre07.g336600; MAN1
UTEX250_A04.06550	MAP1A	Cre06.g279750; MAP1A
UTEX250_A09.22870	MAP1D	Cre05.g237000; MAP1D
UTEX250_A09.25180	MAP2	Cre16.g652100; MAP2
UTEX250_A07.14960	MAPK3	Cre12.g509000; MAPK3	Cre12.g508900
UTEX250_A03.03860	MAS1A	Cre03.g144807; MAS1
UTEX250_A10.28440	MAS1B	Cre03.g144807; MAS1
UTEX250_A09.24170	MBB1	Cre09.g416200; MBB1
UTEX250_A08.19455	MCA1	Cre08.g358250; MCA1
UTEX250_A10.26870	MCM10	Cre07.g351400; MCM10
UTEX250_A11.31240	MCM2	Cre07.g338000; MCM2
UTEX250_A10.26485	MCM3	Cre06.g295700; MCM3
UTEX250_A04.08500	MCM4	Cre07.g316850; MCM4
UTEX250_A09.22960	MCM5	Cre01.g023150; MCM5
UTEX250_A04.07730	MCM6	Cre03.g178650; MCM6
UTEX250_A06.13070	MCM7	Cre10.g455850; MCM7
UTEX250_A08.19680	MCT1	Cre14.g621650; MCT1
UTEX250_A07.15960	MCT2	Cre02.g088250; MCT2
UTEX250_A03.05870	MDAR1	Cre17.g712100; MDAR1
UTEX250_A03.05450	MDH1	Cre03.g194850; MDH1
UTEX250_A08.18680	MDH2	Cre10.g423250; MDH2
UTEX250_A10.29560	MDH3	Cre02.g145800; MDH3
UTEX250_A06.13845	MDH4	Cre12.g483950; MDH4
UTEX250_A03.05420	MDH5	Cre09.g410700; MDH5
UTEX250_A04.06540	MDJ1A	Cre12.g551500; MDJ1A
UTEX250_A07.14785	MDM38	Cre15.g639150; MDM38
UTEX250_A03.04600	MEC1	Cre12.g503550; MEC1
UTEX250_A02.02380	MEI2	Cre07.g338150; MEI2
UTEX250_A10.27135	MEN2	Cre02.g114250; MEN2
UTEX250_A12.36780	MET1	Cre10.g461750	Cre06.g249500; DMC7	Cre06.g249350; DMC3	Cre06.g286650; DMC4
UTEX250_A06.13300	METC1	Cre16.g669550; METC1
UTEX250_A09.24825	METE1	Cre03.g180750; METE1
UTEX250_A04.07230	METH1	Cre06.g250902; METH1
UTEX250_A07.17975	METM1	Cre06.g250200; METM1
UTEX250_A07.16310	MFDX1	Cre12.g559950; MFDX1
UTEX250_A09.23320	MFL1	Cre16.g695950; MFL1
UTEX250_A11.33270	MGD1	Cre13.g585301; MGD1
UTEX250_A10.26035	MGE1	Cre08.g370450; MGE1
UTEX250_A03.05710	MGL1	Cre10.g426152; MGL1
UTEX250_A07.15415	MGT1	Cre03.g183050; MGT1
UTEX250_A07.16665	MGTE1	Cre06.g288050; MGTE1
UTEX250_A12.36290	MIA1	Cre02.g103950; MIA1
UTEX250_A08.18365	MIA2	Cre16.g689600; MIA2
UTEX250_A07.15225	MIF2	Cre08.g376800; MIF2
UTEX250_xCp.80040	minD	Cre12.g522950; MIND1
UTEX250_A11.33255	MINE1	Cre17.g720350; MINE1
UTEX250_A08.18540	MLDP1	Cre09.g405500; MLDP1
UTEX250_A10.30305	MLH1	Cre01.g036050; MLH1
UTEX250_A07.17560	MLH2	Cre04.g227000; MLH2
UTEX250_A12.35480	MLK1	Cre10.g436100; MLK1	Cre16.g681802	Cre09.g393650
UTEX250_A11.33895	MME1	Cre06.g268750; MME1
UTEX250_A12.35030	MME6	Cre06.g251400; MME6
UTEX250_A01.01080	MML1	Cre06.g267800; MML1
UTEX250_A05.10565	MMP2	Cre17.g718450; MMP2
UTEX250_A07.15605	MMS21	Cre17.g698200; MMS21
UTEX250_A10.28490	MND1	Cre06.g278850; MND1
UTEX250_A05.11145	MNP2	Cre12.g494400; MNP2
UTEX250_A11.32325	MOB1	Cre02.g107850; MOB1
UTEX250_A07.17835	MOC1	Cre04.g218000; MOC1
UTEX250_A09.23815	MOT13	Cre07.g340100; MOT13
UTEX250_A11.33730	MOTR2	Cre16.g695500; MOTR2B	Cre13.g580150; MOT2A
UTEX250_A07.18065	MOT20A	Cre09.g415900; MOT20	Cre02.g106200	Cre03.g162000
UTEX250_A10.29085	MOT20B	Cre09.g415900; MOT20	Cre02.g106200	Cre03.g162000
UTEX250_A09.25640	MOT42	Cre01.g007350; MOT42	Cre12.g516050
UTEX250_A09.25025	MOT48	Cre10.g467050; MOT48
UTEX250_A10.27125	MPI1	Cre02.g147650; MPI1
UTEX250_A11.31750	MPPA1	Cre12.g509750; QCR2	Cre17.g722800; MPPA1
UTEX250_A06.12685	MRCE1	Cre08.g376700; MRCE1
UTEX250_A02.03415	MRE11	Cre12.g556911; MRE11
UTEX250_A11.33520	MRL1	Cre06.g298300; MRL1
UTEX250_A12.38885	MRPL1	Cre06.g278090; MRPL1
UTEX250_A09.23000	MRPL10	Cre06.g272850; MRPL10
UTEX250_A06.14135	MRPL11	Cre17.g722200; MRPL11
UTEX250_A08.19660	MRPL13	Cre09.g405200; MRPL13
UTEX250_A07.17305	MRPL14	Cre12.g550650; MRPL14	Cre55.g802245
UTEX250_A12.34835	MRPL15	Cre11.g476800; MRPL15
UTEX250_A10.29345	MRPL17	Cre03.g181350; MRPL17
UTEX250_A05.11115	MRPL19	Cre07.g322500; MRPL19
UTEX250_A09.22410	MRPL2	Cre07.g348850; MRPL2
UTEX250_A12.35620	MRPL20	Cre01.g052350; MRPL20
UTEX250_A11.32145	MRPL21	Cre09.g388550; MRPL21
UTEX250_A06.13695	MRPL22	Cre05.g242950; MRPL22
UTEX250_A12.40975	MRPL23	Cre17.g727350; MRPL23
UTEX250_A08.18475	MRPL24	Cre07.g330450; MRPL24
UTEX250_A11.31600	MRPL25	Cre02.g081450; MRPL25
UTEX250_A12.36345	MRPL27	Cre01.g053600; MRPL27
UTEX250_A03.03795	MRPL28	Cre13.g579150; MRPL28
UTEX250_A08.19505	MRPL29	Cre13.g588310; MRPL29
UTEX250_A11.30855	MRPL3	Cre01.g022250; MRPL3
UTEX250_A06.14540	MRPL30	Cre05.g234659; MRPL30
UTEX250_A09.24430	MRPL34	Cre14.g608970; MRPL34	Cre14.g609050; RPL34A
UTEX250_A12.36420	MRPL4	Cre12.g520400; MRPL4
UTEX250_A08.20535	MRPL40	Cre10.g428350; MRPL40
UTEX250_A06.14110	MRPL41	Cre06.g291300; MRPL41
UTEX250_A11.33930	MRPL43	Cre06.g270650; MRPL43
UTEX250_A03.04270	MRPL46	Cre03.g193550; MRPL46
UTEX250_A07.17195	MRPL54	Cre12.g546000; MRPL54
UTEX250_A04.05930	MRPL6	Cre09.g415950; MRPL6
UTEX250_A05.10195	MRPL63	Cre16.g684950; MRPL63
UTEX250_A03.04700	MRPL9	Cre06.g307950; MRPL9
UTEX250_A08.20990	MRPS1	Cre10.g432200; MRPS1
UTEX250_A10.26490	MRPS15	Cre17.g731250; MRPS15
UTEX250_A11.32495	MRPS16	Cre10.g429550; MRPS16
UTEX250_A08.19570	MRPS17	Cre07.g337800; MRPS17
UTEX250_A05.09370	MRPS18	Cre09.g388282; MRPS18
UTEX250_A11.33885	MRPS26	Cre08.g361500; MRPS26
UTEX250_A11.32670	MRPS29	Cre03.g176700; MRPS29
UTEX250_A07.15580	MRPS33	Cre17.g747697; MRPS33
UTEX250_A09.24700	MRPS34	Cre06.g283350; MRPS34
UTEX250_A02.02515	MRPS45	Cre06.g254600; MRPS45
UTEX250_A05.10645	MRPS5	Cre09.g407100; MRPS5
UTEX250_A10.27560	MRPS6	Cre12.g558000; MRPS6
UTEX250_A06.13735	MRPS9	Cre02.g106750; MRPS9
UTEX250_A07.17435	MRS1A	Cre02.g101500; MRS1	Cre07.g352750; MRS3
UTEX250_A10.29160	MRS1B	Cre02.g101500; MRS1	Cre07.g352750; MRS3
UTEX250_A01.01460	MRS4	Cre06.g291950; MRS4
UTEX250_A09.25295	MRS6	Cre01.g032800; MRS6
UTEX250_A11.31485	MSC1	Cre07.g329300; MSC1	Cre01.g035750; MSC3	Cre01.g035600; MSC2
UTEX250_A06.12735	MSD1	Cre02.g096150; MSD1
UTEX250_A05.10505	MSD2A	Cre13.g605150; MSD2
UTEX250_A05.10500	MSD2B	Cre13.g605150; MSD2
UTEX250_A11.33180	MSH1	Cre06.g250850; MSH1
UTEX250_A07.16260	MSH6	Cre05.g235750; MSH6
UTEX250_A12.38115	MSRA3	Cre08.g380300; MSRA3
UTEX250_A05.09300	MSRA4	Cre01.g012150; MSRA4
UTEX250_A08.18635	MSRB1	Cre14.g615000; MSRB1A	Cre14.g615100; MSRB1B
UTEX250_A10.28820	MSRB4	Cre03.g195850; MSRB4
UTEX250_A06.13110	MTF1	Cre12.g560550; MTF1	Cre09.g392729
UTEX250_A12.37075	MTP1	Cre03.g145087; MTP1
UTEX250_A08.20965	MTP5	Cre06.g289150; MTP5
UTEX250_A09.22045	MTT1	Cre16.g651550; MTT1
UTEX250_A09.25650	MTX1	Cre03.g177900; MTX1
UTEX250_A07.15995	MUS81
UTEX250_A12.36620	MUT11	Cre08.g367650; MUT11	Cre07.g347950
UTEX250_A12.37195	MUT6	Cre24.g755347; MUT6
UTEX250_A04.07425	MUT9	Cre06.g281100; MUT9
UTEX250_A02.01760	MYG1	Cre02.g118900; MYG1
UTEX250_A11.30580	MYO1	Cre13.g563800; MYO3	Cre16.g658650; MYO1	Cre03.g197800
UTEX250_A04.07165	MYO2	Cre09.g416250; MYO2
UTEX250_A03.04705	MYSM1	Cre03.g176651; MYSM1
UTEX250_A07.17770	NAB1	Cre06.g268600; NAB1
UTEX250_xMt.90020	nad1	CreMt.g802343; nad1
UTEX250_xMt.90175	nad2	CreMt.g802341; nad2
UTEX250_xMt.90130	nad4	CreMt.g802338; nad4
UTEX250_xMt.90125	nad5	CreMt.g802339; nad5
UTEX250_xMt.90035	nad6	CreMt.g802342; nad6
UTEX250_A02.02625	NADK1	Cre07.g322950; NADK1
UTEX250_A11.31835	NAE1	Cre01.g002350; NAE1
UTEX250_A04.07175	NAGK1	Cre01.g015000; NAGK1
UTEX250_A06.13545	NAGS1	Cre16.g694850; NAGS1
UTEX250_A09.25325	NBS1	Cre03.g189850
UTEX250_A08.20420	NCR2	Cre01.g039350; NCR2
UTEX250_A11.31155	NDA1	Cre16.g691552; NDA1
UTEX250_A07.17125	NDA5	Cre16.g671000; NDA5
UTEX250_A08.21780	NDH1	Cre06.g285200; NDH1
UTEX250_A10.28085	NDUFAF3	Cre12.g496800; NDUFAF3
UTEX250_A11.34515	NDUFAF5	Cre13.g584750; NDUFAF5
UTEX250_A12.36415	NDUFAF6	Cre03.g194300; NDUFAF6
UTEX250_A07.14790	NDUFAF7	Cre02.g096400; NDUFAF7
UTEX250_A06.14275	NEP1	Cre01.g009950; NEP1
UTEX250_A08.18445	NFR1	Cre12.g551850; NFR1
UTEX250_A12.38370	NFU1	Cre18.g748447; NFU1
UTEX250_A11.34300	NFU2	Cre12.g504150; NFU2
UTEX250_A02.01655	NFU3	Cre17.g710800; NFU3
UTEX250_A01.00030	NGB1	Cre10.g459500; NGB1
UTEX250_A08.18590	NHP2	Cre16.g690500; NHP2	Cre16.g688600; XPG4
UTEX250_A09.22650	NIC1	Cre14.g626950; NIC1
UTEX250_A07.16900	NIC13	Cre10.g435250; NIC13
UTEX250_A10.29770	NIC2	Cre02.g141200; NIC2
UTEX250_A09.22895	NIC7	Cre06.g251450; NIC7
UTEX250_A11.32190	NIFS1	Cre02.g146250; NIFS1
UTEX250_A12.39165	NIP1	Cre02.g119550; NIP1
UTEX250_A01.00555	NIS1	Cre06.g294400; NIS1
UTEX250_A07.17615	NMT1	Cre06.g251100; NMT1
UTEX250_A09.23805	NOFNIR1	Cre09.g389089; NOFNIR1
UTEX250_A01.00295	NOL1	Cre14.g608800; NOL1
UTEX250_A07.16715	NOM1	Cre09.g415200; NOM1	Cre09.g801091
UTEX250_A10.27100	NON1	Cre16.g655050; NON1
UTEX250_A08.21470	NOP1	Cre02.g077300; NOP1
UTEX250_A02.03455	NOP14	Cre06.g260850; NOP14
UTEX250_A08.19560	NOP52	Cre01.g019200; NOP52
UTEX250_A02.03545	NOP56	Cre12.g525200; NOP56
UTEX250_A09.24070	NOP58	Cre10.g441400; NOP58
UTEX250_A12.37575	NOT1	Cre14.g632950; NOT1
UTEX250_A07.15985	NOT2	Cre06.g309050; NOT2
UTEX250_A10.26745	NRAMP4A	Cre05.g248300; NRAMP4
UTEX250_A10.30280	NRAMP4B
UTEX250_A10.30285	NRAMP4C
UTEX250_A12.38205	NRT1	Cre04.g224700; NRT1
UTEX250_A07.16740	NRX4	Cre16.g647534; NRX4
UTEX250_A05.10785	NSG10	Cre16.g667850; NSG10
UTEX250_A09.22805	NSG11	Cre07.g339050; NSG11
UTEX250_A03.03740	NSG17	Cre14.g620850; NSG17
UTEX250_A05.10705	NTR2	Cre07.g355600; NTR3
UTEX250_A06.14030	NTRC1
UTEX250_A12.37735	NUDC1	Cre17.g711650; NUDC1
UTEX250_A05.09130	NUO10	Cre12.g492300; NUO10
UTEX250_xMt.90030	nuo11	Cre09.g402552; NUO11
UTEX250_A09.22750	NUO13	Cre11.g467767; NUO13
UTEX250_A12.34910	NUO17	Cre05.g240800; NUO17
UTEX250_A07.17825	NUO18	Cre01.g007850; NUO18
UTEX250_xMt.90045	nuo3	Cre08.g378900; NUO3
UTEX250_A11.34450	NUO5	Cre10.g450400; NUO5
UTEX250_A03.04300	NUO6	Cre10.g422600; NUO6
UTEX250_xMt.90105	nuo7	Cre09.g405850; NUO7
UTEX250_A12.36630	NUO8	Cre12.g496750; NUO8
UTEX250_xMt.90060	nuo9	Cre07.g327400; NUO9
UTEX250_A02.03105	NUOA3	Cre12.g537050; NUOA3
UTEX250_A12.38675	NUOA7	Cre12.g484700; NUOA7
UTEX250_A05.08970	NUOA8	Cre07.g333900; NUOA8
UTEX250_A02.03370	NUOA9	Cre10.g434450; NUOA9
UTEX250_A11.33840	NUOB13	Cre13.g568800; NUOB13
UTEX250_A02.02165	NUOB14	Cre12.g555250; NUOB14
UTEX250_A06.13375	NUOB16	Cre16.g664600; NUOB16
UTEX250_A11.32130	NUOB18	Cre06.g278188; NUOB18
UTEX250_A05.11065	NUOB22	Cre11.g467668; NUOB22
UTEX250_A12.35130	NUOB8	Cre16.g679500; NUOB8
UTEX250_A06.13600	NUOC1	Cre17.g725400; NUOC1
UTEX250_A03.05700	NUOFAF1	Cre02.g076750; NUOFAF1
UTEX250_A06.12405	NUOFAF2	Cre09.g401150; NUOFAF2
UTEX250_A08.18205	NUOP3	Cre02.g100200; NUOP3
UTEX250_A08.18190	NUOS1	Cre12.g535950; NUOS1
UTEX250_A05.11580	NUOS4	Cre16.g681700; NUOS4B	Cre03.g146247; NUOS4
UTEX250_A05.09485	NUOS6	Cre03.g178250; NUOS6	Cre03.g800338
UTEX250_A04.07655	NUP107	Cre10.g425700; NUP107
UTEX250_A05.10900	NUP133	Cre12.g521750; NUP133
UTEX250_A04.08260	NUP155	Cre09.g394350; NUP155
UTEX250_A05.10545	NUP188	Cre13.g587800; NUP188
UTEX250_A08.21595	NUP189	Cre02.g086887; NUP189
UTEX250_A11.34735	NUP205	Cre13.g578100; NUP205
UTEX250_A11.32625	NUP214	Cre07.g313500; NUP214
UTEX250_A08.18305	NUP43	Cre02.g090600; NUP43
UTEX250_A07.16810	NUP50A	Cre15.g641000; NUP50
UTEX250_A07.16805	NUP50B	Cre15.g641000; NUP50
UTEX250_A08.18725	NUP53	Cre12.g553050; NUP53
UTEX250_A02.02325	NUP54	Cre12.g542950; NUP54
UTEX250_A08.18600	NUP58	Cre16.g685217; NUP58
UTEX250_A06.14440	NUP62	Cre16.g677700; NUP62
UTEX250_A12.34800	NUP85	Cre08.g383650; NUP85
UTEX250_A09.23655	NUP88	Cre06.g278900; NUP88
UTEX250_A09.22830	NUP93	Cre17.g717800; NUP93
UTEX250_A06.13005	NURF55	Cre12.g523200; NURF55
UTEX250_A07.17875	NYC1	Cre12.g517700; NYC1
UTEX250_A09.25415	NYE1	Cre12.g487500; NYE1
UTEX250_A11.32765	NZF1	Cre11.g476200; NZF1	Cre01.g035150
UTEX250_A05.10340	OASTL1	Cre08.g367600; OASTL1
UTEX250_A12.36815	OASTL2	Cre16.g664250; OASTL2
UTEX250_A07.15825	OAT1	Cre09.g389950; OAT1
UTEX250_A12.36515	OBGE1	Cre10.g433100; OBGE1
UTEX250_A02.01775	ODA5	Cre16.g666150; DCC2	Cre07.g342850; ODA5
UTEX250_A10.27715	ODA7	Cre09.g389300; ODA7B	Cre01.g029150; ODA7A	Cre01.g000700
UTEX250_A01.00570	OGD1	Cre12.g537200; OGD1
UTEX250_A04.07410	OGD2	Cre07.g343700; OGD2
UTEX250_A12.39400	OGD3	Cre03.g185600; OGD3
UTEX250_A11.30400	OGT1	Cre12.g552851; OGT1
UTEX250_A08.20900	OHP1	Cre02.g109950; OHP1
UTEX250_A06.13120	OHP2	Cre06.g251150; OHP2
UTEX250_A06.13850	OMT1	Cre17.g713200; OMT2	Cre17.g713350; OMT1
UTEX250_A06.13185	OPR59	Cre06.g278173; OPR59
UTEX250_A09.22435	ORC1	Cre10.g455600; ORC1
UTEX250_A12.37135	ORC2	Cre03.g199400; ORC2
UTEX250_A02.02045	ORC4	Cre17.g726500; ORC4
UTEX250_A08.19590	ORC5	Cre07.g355200; ORC5
UTEX250_A07.17155	ORC6	Cre06.g285650; ORC6
UTEX250_A12.36370	ORN1	Cre10.g425800; ORN1
UTEX250_A07.16280	OST1A	Cre12.g523300; OST1A
UTEX250_A07.15775	OTA1	Cre11.g474800; OTA1
UTEX250_A08.21875	OTC1	Cre12.g489700; OTC1
UTEX250_A11.34510	OXA1	Cre03.g198150; OXA1	Cre08.g373583
UTEX250_A09.23075	OXA3	Cre16.g690200; OXA3
UTEX250_A12.34990	P5CR1	Cre03.g154550; P5CR1
UTEX250_A10.27435	PACRG1	Cre02.g113400; PACRG1
UTEX250_A01.00215	PAF1	Cre12.g520250; PAF1
UTEX250_xCp.80255	pafI	CreCp.g802301; pafI
UTEX250_xCp.80140	pafII	CreCp.g802302; pafII
UTEX250_A11.30445	PAI1	Cre12.g519000; PAI1
UTEX250_A09.22920	PAM1	Cre03.g152850; PAM1
UTEX250_A11.34090	PAM16	Cre09.g412300; PAM16
UTEX250_A01.00550	PAM18	Cre09.g396363; PAM18
UTEX250_A05.11310	PAM68	Cre07.g329000; PAM68
UTEX250_A10.27030	PAM71	Cre02.g084350; PAM71
UTEX250_A07.15905	PAN2	Cre12.g508550; PAN2
UTEX250_A01.01315	PAN3	Cre02.g090150; PAN3
UTEX250_A09.22375	PAP1	Cre10.g433750; PAP1
UTEX250_A04.08090	PAP4	Cre14.g625950; PAP4
UTEX250_A06.12245	PAP5	Cre10.g455700; PAP5	Cre34.g802206
UTEX250_A03.04120	PAP6	Cre06.g279474; MUT68	Cre06.g280420; PAP6	Cre14.g612150; PAP10
UTEX250_A03.05530	PAP8	Cre12.g552650; PAP8
UTEX250_A12.36960	PAR1	Cre06.g304550; PAR1
UTEX250_A08.21825	PAT1	Cre09.g396650; PAT2	Cre17.g699000; PAT1
UTEX250_A08.21325	PBA1	Cre06.g279000; PBA1
UTEX250_A10.26200	PBA2	Cre12.g531100; PBA2
UTEX250_A02.02615	PBB1	Cre10.g424400; PBB1
UTEX250_A10.27230	PBCP2	Cre06.g256300; PBCP2
UTEX250_A06.13505	PBD1	Cre14.g610950; PBD1
UTEX250_A10.29710	PBE1	Cre10.g461950; PBE1
UTEX250_A02.01675	PBG1	Cre06.g280850; PBG1
UTEX250_A05.08575	PBGD1	Cre16.g663900; PBGD1
UTEX250_A08.21180	PCC1	Cre05.g248600; PCC1
UTEX250_A07.16455	PCD1	Cre02.g107750; PCD1
UTEX250_A01.01060	PCK1	Cre02.g141400; PCK1
UTEX250_A02.03400	PCN1A	Cre12.g515850; PCN1
UTEX250_A07.15455	PCN1B	Cre12.g515850; PCN1
UTEX250_A08.19740	PCOP1	Cre02.g085050; PCOP1
UTEX250_A05.09420	PCRY1	Cre06.g295200; PCRY1
UTEX250_A08.20850	PCT1	Cre03.g186200; PCT1
UTEX250_A11.30565	PCT2	Cre12.g489050; PCT2
UTEX250_A07.17440	PCY1	Cre03.g182551; PCY1
UTEX250_A05.11155	PCYA1	Cre13.g587100; PCYA1
UTEX250_A11.30460	PDC1	Cre07.g337650; PDC1
UTEX250_A02.01940	PDC2	Cre02.g099850; PDC2
UTEX250_A09.22510	PDF1B	Cre01.g039750; PDF1B	Cre01.g039650; PDF1C
UTEX250_A12.35385	PDH1	Cre16.g677026; PDH1
UTEX250_A10.26415	PDH2	Cre03.g194200; PDH2
UTEX250_A12.36070	PDI2	Cre01.g033550; PDI2
UTEX250_A11.30395	PDI3	Cre16.g692751; PDI3
UTEX250_A10.27670	PDI4	Cre07.g328150; PDI4
UTEX250_A05.09660	PDI5	Cre02.g104350; PDI5
UTEX250_A04.08130	PDK1	Cre06.g252300; PDK1
UTEX250_A09.22580	PDK2	Cre05.g241750; PDK3	Cre06.g278451; PDK2
UTEX250_A12.36560	PDS1	Cre12.g509650; PDS1
UTEX250_A03.05400	PDX1	Cre15.g643550; PDX1
UTEX250_A03.05670	PDX2	Cre03.g173800; PDX2
UTEX250_A10.29215	PDY2	Cre16.g648350; PDY2
UTEX250_A05.08585	PEN2	Cre07.g323050; PEN2
UTEX250_A11.30900	PEPCL1	Cre43.g802229	Cre16.g673852
UTEX250_xCp.80240	petA	CreCp.g802263; petA
UTEX250_xCp.80305	petB	CreCp.g802270; petB
UTEX250_A07.15840	PETC1	Cre11.g467689; PETC1
UTEX250_xCp.80310	petD	CreCp.g802264; petD
UTEX250_xCp.80230	petG	CreCp.g802309; petG
UTEX250_xCp.80235	petL	CreCp.g802333; petL
UTEX250_A12.38785	PETM1	Cre12.g546150; PETM1
UTEX250_A07.15540	PETN1	Cre16.g650100; PETN1
UTEX250_A10.27665	PETO1	Cre12.g558900; PETO1
UTEX250_A06.12530	PEX1	Cre16.g679200; PEX1
UTEX250_A10.29230	PEX12	Cre06.g263602; PEX12
UTEX250_A11.34555	PEX13	Cre13.g574700; PEX13
UTEX250_A10.30275	PEX19	Cre02.g119000; PEX19
UTEX250_A06.13585	PEX3	Cre14.g618450; PEX3
UTEX250_A11.34455	PEX5	Cre14.g616750; PEX5
UTEX250_A09.23440	PEX7	Cre17.g730200; PEX7
UTEX250_A06.12350	PFD2	Cre07.g342250; PFD2
UTEX250_A12.36525	PFD3	Cre06.g261650; PFD3
UTEX250_A05.09425	PFD4	Cre16.g671750; PFD4
UTEX250_A07.15220	PFD5	Cre12.g523150; PFD5
UTEX250_A11.32270	PFD6	Cre12.g502750; PFD6
UTEX250_A06.12995	PFH12	Cre03.g160200; PFH12
UTEX250_A04.07880	PFH16	Cre08.g369300; PFH16
UTEX250_A02.02205	PFH4	Cre10.g459900; PFH4	Cre05.g244700; PFH15	Cre11.g481200
UTEX250_A10.29720	PFH9	Cre04.g217931; PFH14	Cre01.g014650; PFH5	Cre02.g081600; PFH8	Cre10.g428500; PFH2	Cre02.g084450; PFH10	Cre02.g084400; PFH9	Cre01.g800047
UTEX250_A09.23795	PFK1	Cre06.g262900; PFK1
UTEX250_A11.31330	PFK5A
UTEX250_A11.34730	PFK5B
UTEX250_A12.37870	PFL1	Cre01.g044800; PFL1
UTEX250_A11.33880	PGA2	Cre10.g460350; PGA4	Cre05.g248150; PGA2
UTEX250_A08.19375	PGA3	Cre17.g707300; PGA3
UTEX250_A09.23750	PGA6	Cre11.g467850; PGA6
UTEX250_A03.05235	PGD1	Cre03.g193500; PGD1	Cre05.g248200
UTEX250_A10.25850	PGDH1	Cre07.g344600; PGDH1
UTEX250_A05.09655	PGI1A	Cre03.g175400; PGI1
UTEX250_A06.13740	PGI1B	Cre03.g175400; PGI1
UTEX250_A05.11375	PGK1A	Cre11.g467770; PGK1
UTEX250_A12.35120	PGK1B	Cre11.g467770; PGK1
UTEX250_A07.15750	PGL1	Cre01.g034400; PGL1
UTEX250_A08.20540	PGM1	Cre06.g278210; PGM1
UTEX250_A12.38295	PGP1	Cre02.g095106; PGP1
UTEX250_A06.11905	PGP2	Cre13.g604700; PGP2
UTEX250_A07.16070	PGP3	Cre03.g162601; PGP3
UTEX250_A02.02090	PGR5	Cre05.g242400; PGR5
UTEX250_A08.19975	PGRL1	Cre07.g340200; PGRL1
UTEX250_A11.30495	PGSIP6	Cre10.g422450; PGSIP6
UTEX250_A11.31860	PHB2	Cre12.g519350; PHB2
UTEX250_A06.12365	PHM1	Cre08.g379700; PHM1
UTEX250_A04.06545	PHOA2	Cre07.g336950; PHOA2
UTEX250_A11.31335	PHOB1	Cre12.g552200; PHOB1
UTEX250_A11.32245	PHR1	Cre12.g533000; PHR1
UTEX250_A10.26390	PHR6	Cre17.g741250; PHR6
UTEX250_A12.37435	PHT3A	Cre03.g172300; PHT3A
UTEX250_A05.09945	PHT4B	Cre09.g399141; PHT4B
UTEX250_A11.31640	PHT4C	Cre03.g187050; PHT4C
UTEX250_A01.00700	PHT4D	Cre08.g379550; PHT4D
UTEX250_A12.37765	PHT4H	Cre16.g675300; PHT4H
UTEX250_A11.34095	PHT4I	Cre09.g396950; PHT4I
UTEX250_A12.36275	PIG8	Cre01.g032350; PIG8
UTEX250_A12.35070	PIGA1	Cre01.g006800; PIGA1
UTEX250_A11.33205	PIGC1	Cre02.g109850; PIGC1
UTEX250_A04.08325	PIGK1	Cre03.g153800; PIGK1
UTEX250_A10.30040	PIGM1	Cre14.g616200; PIGM1
UTEX250_A06.12450	PIGO1	Cre02.g094050; PIGO1
UTEX250_A02.02635	PIGT1	Cre10.g441100; PIGT1
UTEX250_A09.22465	PIGU1	Cre03.g150400; PIGU1
UTEX250_A11.34130	PIGV1	Cre07.g320650; PIGV1
UTEX250_A08.19335	PIGW1	Cre13.g587200; PIGW1
UTEX250_A07.15740	PIGX1	Cre12.g511640; PIGX1
UTEX250_A12.38580	PIK3	Cre06.g304650; PIK3
UTEX250_A02.02095	PIMT1	Cre03.g195350; PIMT1	Cre03.g162100; PIMT2	Cre12.g557100
UTEX250_A02.01755	PIN3	Cre07.g350400; PIN3
UTEX250_A08.21490	PIN4	Cre16.g671900; PIN4
UTEX250_A12.38510	PIS1	Cre10.g419800; PIS1
UTEX250_A12.34830	PIT1	Cre17.g730250; PIT1
UTEX250_A09.25305	PKL1	Cre01.g050850; PKL1
UTEX250_A12.34905	PKS1	Cre10.g449750; PKS1
UTEX250_A06.13630	PKS3	Cre17.g722150; PKS3
UTEX250_A06.12560	PLAP2	Cre03.g188650; PLAP2
UTEX250_A03.04750	PLAP4	Cre12.g502250; PLAP4
UTEX250_A12.36365	PLAP5	Cre03.g176350; PLAP5
UTEX250_A10.29195	PLAP9	Cre02.g143667; PLAP9	Cre32.g802203	Cre15.g801860
UTEX250_A10.29090	PLS1	Cre06.g267850; PLS1
UTEX250_A12.39220	PMA2	Cre10.g459200; PMA2
UTEX250_A10.25875	PMM1	Cre14.g626900; PMM1
UTEX250_A07.16120	PNP1	Cre04.g214501; PNP1
UTEX250_A12.39435	POA1	Cre17.g705400; POA1
UTEX250_A07.15300	POA2	Cre08.g373250; POA2
UTEX250_A04.06400	POA3	Cre10.g418100; POA3
UTEX250_A05.09045	POA4	Cre01.g030850; POA4
UTEX250_A05.08610	POA5	Cre17.g724350; POA5
UTEX250_A08.19120	POA6	Cre06.g304300; POA6
UTEX250_A05.08755	POA7	Cre14.g619550; POA7
UTEX250_A09.25115	POB14	Cre12.g521300; POB14
UTEX250_A07.16760	POB16	Cre17.g696850; POB16
UTEX250_A11.32090	POB26	Cre03.g163700; POB26
UTEX250_A03.03895	POB31	Cre01.g005813; POB31
UTEX250_A07.15020	POB32	Cre09.g416850; POB32
UTEX250_A06.13325	POB8	Cre03.g197000; POB8
UTEX250_A11.32025	POC11	Cre03.g195450; POC11
UTEX250_A05.09390	POC13A	Cre03.g156250; POC13
UTEX250_A05.09400	POC13B	Cre03.g156250; POC13
UTEX250_A08.19040	POC17	Cre02.g088000; POC17
UTEX250_A08.20510	POC2	Cre10.g436000; POC2	Cre03.g166800
UTEX250_A06.13595	POC8	Cre12.g559250; POC14
UTEX250_A02.02315	POLA1	Cre04.g214350; POLA1
UTEX250_A01.01155	POLA2	Cre01.g017450; POLA2
UTEX250_A03.05515	POLA4	Cre07.g312350; POLA4
UTEX250_A01.01115	POLD1	Cre01.g015250; POLD1
UTEX250_A06.12865	POLD2	Cre08.g374050; POLD2
UTEX250_A09.25795	POLE1	Cre03.g179961; POLE1
UTEX250_A04.07710	POLE2	Cre10.g424200; POLE2
UTEX250_A06.12390	POLG1X	Cre08.g363837; POLG1X
UTEX250_A11.33935	POLH1	Cre07.g338602; POLH1
UTEX250_A09.24255	POLH2	Cre12.g524150; POLH2
UTEX250_A04.06875	POLI1	Cre03.g148050; POLI1
UTEX250_A10.27000	POLK1	Cre02.g079850; POLK1
UTEX250_A07.16825	POLL1	Cre17.g716101; POLL1
UTEX250_A09.23895	POLQ1	Cre16.g664301; POLQ1
UTEX250_A10.26590	POLQ2	Cre08.g384390; POLQ2
UTEX250_A06.12800	POLZ1	Cre09.g387400; POLZ1
UTEX250_A10.30260	POR1	Cre01.g015350; POR1
UTEX250_A11.33160	PP1C	Cre06.g292550; PP1C
UTEX250_A04.08035	PP2A1	Cre01.g055420; PP2A1
UTEX250_A12.38000	PPE1	Cre12.g521250; PPE1
UTEX250_A01.01085	PPH1	Cre04.g218150; PPH1
UTEX250_A02.02830	PPR10	Cre12.g554528; PPR10
UTEX250_A10.26325	PPR13	Cre12.g497350; PPR13
UTEX250_A07.15730	PPR6	Cre10.g437150; PPR6
UTEX250_A08.20515	PPR7	Cre01.g048750; PPR7
UTEX250_A06.13500	PPR8	Cre01.g025950; PPR8
UTEX250_A05.09925	PPX1	Cre09.g396300; PPX1
UTEX250_A08.18835	PREP1	Cre01.g020918; PREP1
UTEX250_A11.32420	PRFA1	Cre16.g673617; PRFA1
UTEX250_A09.24720	PRFA2	Cre06.g289350; PRFA2
UTEX250_A02.01710	PRI2	Cre06.g293000; PRI2
UTEX250_A02.03000	PRK1	Cre12.g554800; PRK1
UTEX250_A09.23280	PRMT1	Cre03.g172550; PRMT1
UTEX250_A08.20080	PRMT10	Cre12.g558100; PRMT10
UTEX250_A08.18420	PRMT3	Cre16.g685900; PRMT3
UTEX250_A07.15065	PRMT4	Cre15.g635350; PRMT4
UTEX250_A12.36495	PRMT5	Cre03.g176550; PRMT5
UTEX250_A11.33095	PRO1	Cre10.g427250; PRO1
UTEX250_A12.36430	PROB1	Cre17.g705700; PROB1	Cre17.g705850; PROB2
UTEX250_A03.03650	PRORP1	Cre13.g563850; PRORP1
UTEX250_A06.12355	PRORS1	Cre09.g406200; PRORS1
UTEX250_A06.14670	PRP17	Cre04.g226450; PRP17
UTEX250_A11.33380	PRP18	Cre13.g567750; PRP18
UTEX250_A05.11530	PRP19	Cre02.g073650; PRP19
UTEX250_A05.09435	PRP20	Cre10.g466250; PRP20
UTEX250_A08.19835	PRP3	Cre09.g416000; PRP3
UTEX250_A01.01455	PRP31	Cre10.g424850; PRP31
UTEX250_A08.20030	PRP4	Cre16.g662800; PRP4
UTEX250_A08.19550	PRP6	Cre14.g633650; PRP6
UTEX250_A03.05525	PRP8	Cre01.g016050; PRP8
UTEX250_A06.13860	PRPL1	Cre02.g088900; PRPL1
UTEX250_A09.24925	PRPL11	Cre10.g423650; PRPL11
UTEX250_A02.03510	PRPL13	Cre06.g264350; PRPL13
UTEX250_A12.39265	PRPL15	Cre14.g612450; PRPL15
UTEX250_A03.04530	PRPL17	Cre02.g108850; PRPL17
UTEX250_A08.20170	PRPL18	Cre01.g052100; PRPL18
UTEX250_A02.01595	PRPL21	Cre06.g299000; PRPL21
UTEX250_A09.24330	PRPL22	Cre13.g580850; PRPL22
UTEX250_A12.39415	PRPL24	Cre16.g652550; PRPL24
UTEX250_A08.19100	PRPL27	Cre06.g300800; PRPL27
UTEX250_A05.10620	PRPL28	Cre06.g265800; PRPL28
UTEX250_A11.30450	PRPL29	Cre06.g259850; PRPL29
UTEX250_A11.32165	PRPL3	Cre48.g761197; PRPL3
UTEX250_A05.09835	PRPL31	Cre08.g365400; PRPL31
UTEX250_A11.30785	PRPL33	Cre10.g462950; PRPL33
UTEX250_A09.24115	PRPL34	Cre01.g030050; PRPL34
UTEX250_A11.31725	PRPL35	Cre04.g217932; PRPL35
UTEX250_A02.03180	PRPL36	CreCp.g802272; rpl36
UTEX250_A09.22555	PRPL4	Cre11.g479500; PRPL4
UTEX250_A12.36115	PRPL9	Cre12.g556050; PRPL9
UTEX250_A11.34215	PRPS1	Cre09.g394750; PRPS1
UTEX250_A11.30775	PRPS10
UTEX250_A02.02345	PRPS13	Cre12.g493950; PRPS13
UTEX250_A02.03515	PRPS15	Cre06.g264300; PRPS15
UTEX250_A08.18155	PRPS16	Cre12.g494450; PRPS16
UTEX250_A02.02215	PRPS17	Cre02.g118950; PRPS17
UTEX250_A08.21820	PRPS20	Cre12.g494750; PRPS20
UTEX250_A12.39130	PRPS21	Cre01.g017300; PRPS21
UTEX250_A12.37805	PRPS5	Cre16.g659950; PRPS5
UTEX250_A10.26540	PRPS6	Cre12.g520600; PRPS6
UTEX250_A10.29795	PRR1	Cre16.g676421; PRR1
UTEX250_A11.30540	PRT1	Cre10.g429150; PRT1
UTEX250_A11.34575	PRX1	Cre06.g257601; PRX1
UTEX250_A09.23885	PRX2	Cre02.g114600; PRX2
UTEX250_A09.24820	PRX3	Cre10.g449550; PRX3
UTEX250_A08.21555	PRX4	Cre02.g080900; PRX4
UTEX250_A05.09620	PRX5	Cre01.g014350; PRX5
UTEX250_A11.31415	PRX7	Cre17.g743897; PRX7
UTEX250_xCp.80000	psaA	CreCp.g802282; psaA
UTEX250_xCp.80005	psaB	CreCp.g802312; psaB
UTEX250_xCp.80025	psaC	CreCp.g802332; psaC
UTEX250_A06.14480	PSAD1	Cre05.g238332; PSAD1
UTEX250_A04.06555	PSAE1	Cre10.g420350; PSAE1
UTEX250_A10.28565	PSAF1	Cre09.g412100; PSAF1
UTEX250_A11.32785	PSAG1	Cre12.g560950; PSAG1
UTEX250_A03.05795	PSAH1	Cre07.g330250; PSAH1
UTEX250_xCp.80330	psaI	Cre03.g165100; PSAI1
UTEX250_xCp.80115	psaJ	CreCp.g802326; psaJ
UTEX250_A11.34360	PSAK1	Cre17.g724300; PSAK1
UTEX250_A11.31925	PSAL1	Cre12.g486300; PSAL1
UTEX250_xCp.80375	psaM
UTEX250_A02.02775	PSAN1	Cre02.g082500; PSAN1
UTEX250_A03.04015	PSAO1	Cre07.g334550; PSAO1
UTEX250_A04.07675	PSB27	Cre05.g243800; PSB27
UTEX250_A04.07260	PSB28	Cre10.g440450; PSB28
UTEX250_A09.25225	PSB33	Cre09.g411200; PSB33
UTEX250_A07.16725	PSB34	Cre13.g570851; PSB34
UTEX250_xCp.80295	psbA	CreCp.g802321; psaA	CreCp.g802321; psbA
UTEX250_xCp.80080	psbB	CreCp.g802297; psbB
UTEX250_xCp.80220	psbC	CreCp.g802331; psbC
UTEX250_xCp.80225	psbD	CreCp.g802329; psbD
UTEX250_xCp.80360	psbE	CreCp.g802304; psbE
UTEX250_xCp.80355	psbF	CreCp.g802307; psbF
UTEX250_xCp.80095	psbH	CreCp.g802294; psbH
UTEX250_xCp.80250	psbI	CreCp.g802315; psbI
UTEX250_xCp.80345	psbJ	CreCp.g802328; psbJ
UTEX250_xCp.80385	psbK	CreCp.g802266; psbK
UTEX250_xCp.80350	psbL	CreCp.g802308; psbL
UTEX250_xCp.80100	psbM	CreCp.g802290; psbM
UTEX250_xCp.80090	psbN	CreCp.g802295; psbN
UTEX250_A09.22330	PSBO1	Cre09.g396213; PSBO1
UTEX250_A08.18785	PSBP1	Cre12.g550850; PSBP1
UTEX250_A07.14965	PSBP3	Cre12.g509050; PSBP3
UTEX250_A01.00110	PSBQ1	Cre08.g372450; PSBQ1
UTEX250_A12.38135	PSBR1	Cre06.g261000; PSBR1
UTEX250_xCp.80085	psbT	CreCp.g802296; psbT
UTEX250_A06.12790	PSBW1	Cre11.g801318; PSBW1
UTEX250_A08.21715	PSBX1	Cre02.g082750; PSBX1
UTEX250_A06.12215	PSBY1	Cre10.g452100; PSBY1
UTEX250_xCp.80365	psbZ	CreCp.g802291; psbZ
UTEX250_A07.16125	PSD1	Cre02.g119600; PSD1
UTEX250_A02.01685	PSL1	Cre07.g332550; PSL1
UTEX250_A12.37810	PSL2	Cre07.g332786; PSL2
UTEX250_A04.08485	PSN1	Cre02.g078858; PSN1
UTEX250_A08.21815	PSR1	Cre12.g495100; PSR1
UTEX250_A03.04170	PSRP1	Cre05.g237450; PSRP1
UTEX250_A10.27035	PSRP3	Cre02.g083950; PSRP3
UTEX250_A06.12305	PSRP6	Cre06.g308533; PSRP6
UTEX250_A05.08790	PSRP7	Cre12.g519180; PSRP7
UTEX250_A04.08490	PST1	Cre07.g331550; PST1
UTEX250_A09.23285	PSY1	Cre02.g095092; PSY1
UTEX250_A07.15140	PTA1A	Cre02.g075050; PTA1	Cre16.g686850; PTA4	Cre16.g686750; PTA3	Cre16.g686800; PTA2
UTEX250_A07.15170	PTA1B	Cre02.g075050; PTA1	Cre16.g686850; PTA4	Cre16.g686750; PTA3	Cre16.g686800; PTA2
UTEX250_A05.10530	PTOX1	Cre07.g350750; PTOX1	Cre03.g172500; PTOX2
UTEX250_A11.32335	PUF1	Cre12.g528950; PUF1
UTEX250_A12.37970	PUF3	Cre12.g544700; PUF3
UTEX250_A08.19585	PUF4	Cre16.g649600; PUF4
UTEX250_A08.21425	PURB1	Cre13.g565450; PURB1	Cre13.g565321
UTEX250_A11.30570	PURM1	Cre07.g318750; PURM1
UTEX250_A06.11985	PWD1	Cre17.g719900; PWD1
UTEX250_A12.38810	PXN1	Cre07.g353300; PXN1	Cre02.g094250
UTEX250_A05.10170	PYG7	Cre12.g524300; PYG7
UTEX250_A02.02940	PYK1	Cre12.g533550; PYK1
UTEX250_A02.02610	PYK2	Cre06.g280950; PYK2
UTEX250_A02.02520	PYM1	Cre06.g279250; PYM1
UTEX250_A07.15880	PYR2	Cre02.g079700; PYR2
UTEX250_A12.38430	PYR4	Cre03.g199423; PYR4
UTEX250_A12.39075	PYR5	Cre01.g048950; PYR5
UTEX250_A07.15385	PYR7	Cre09.g406050; PYR7
UTEX250_A09.24500	QCR1	Cre12.g523850; QCR1
UTEX250_A09.22855	QCR10	Cre09.g409150; QCR10
UTEX250_A12.38215	QCR6	Cre16.g801917; QCR6
UTEX250_A11.31890	QCR7	Cre06.g262700; QCR7
UTEX250_A12.35315	QCR8	Cre03.g156950; QCR8
UTEX250_A05.10755	QOR1	Cre16.g677950; QOR1
UTEX250_A12.35970	RAB11	Cre03.g189250; RAB11
UTEX250_A03.05260	RAB18B	Cre06.g278139; RAB18B	Cre11.g482900; RAB18C
UTEX250_A03.04505	RAB5	Cre12.g517400; RAB5
UTEX250_A12.37425	RAB6	Cre01.g047550; RAB6
UTEX250_A06.14350	RAB7	Cre06.g311900; RAB7
UTEX250_A11.30630	RAB8	Cre15.g641800; RAB8
UTEX250_A07.17690	RACK1	Cre06.g278222; RACK1
UTEX250_A08.19205	RAD10	Cre03.g196651; RAD10
UTEX250_A02.01845	RAD2	Cre03.g145687; RAD2
UTEX250_A06.12870	RAD21
UTEX250_A12.35725	RAD23	Cre08.g366400; RAD23
UTEX250_A10.26845	RAD50	Cre03.g192550; RAD50
UTEX250_A09.25175	RAD51	Cre14.g622850; RAD51
UTEX250_A10.29630	RAD51B	Cre01.g025300; RAD51B
UTEX250_A06.13365	RAD51C	Cre02.g102500; RAD51C
UTEX250_A03.05065	RAD51D	Cre03.g184651; RAD51D
UTEX250_A01.00500	RAD54A	Cre03.g189000; RAD54A
UTEX250_A12.37990	RAD54B	Cre10.g430950; RAD54B
UTEX250_A05.10820	RAD9	Cre16.g682950; RAD9
UTEX250_A06.13025	RAE1	Cre06.g278097; RAE1
UTEX250_A06.12345	RAF1	Cre06.g308450; RAF1
UTEX250_A09.24120	RAF2	Cre01.g049000; RAF2
UTEX250_A12.37570	RAN1	Cre03.g191050; RAN1
UTEX250_A05.09860	RANGAP1	Cre11.g479250; RANGAP1
UTEX250_A01.00475	RAPTOR1	Cre08.g371957; RAPTOR1
UTEX250_A09.23350	RAT1	Cre09.g388400; RAT1
UTEX250_A12.35930	RB38A	Cre12.g483700; RB38	Cre12.g483720
UTEX250_A12.35935	RB38B	Cre12.g483700; RB38	Cre12.g483720
UTEX250_A11.32280	RB47	Cre01.g039300; RB47
UTEX250_A01.00925	RB60	Cre02.g088200; RB60
UTEX250_xCp.80285	rbcL	CreCp.g802313; rbcL
UTEX250_A09.23650	RBCS1	Cre02.g120100; RBCS1	Cre02.g120150; RBCS2	Cre02.g120200
UTEX250_A12.36490	RBCX2
UTEX250_A10.28290	RBD1	Cre07.g315150; RBD1
UTEX250_A07.16545	RBF1	Cre02.g145000; RBF1
UTEX250_A05.08595	RBG1	Cre12.g528900; RBG1
UTEX250_A02.01885	RBM8A	Cre12.g526750; RBM8A
UTEX250_A03.05540	RBX1	Cre12.g543450; RBX1
UTEX250_A01.01290	RCA1	Cre04.g229300; RCA1
UTEX250_A05.11600	RCE1	Cre08.g370850; RCE1
UTEX250_A10.26860	RCL1	Cre09.g400367; RCL1
UTEX250_A03.05455	REC8	Cre12.g554650; REC8
UTEX250_A06.11840	RECA1	Cre07.g314650; RECA1
UTEX250_A02.03210	RECQ1	Cre03.g178950; RECQ1
UTEX250_A04.08245	RECQ3B	Cre16.g673393; RECQ3B
UTEX250_A11.31355	RECQ4	Cre04.g219750; RECQ4
UTEX250_A08.20015	RECQ5	Cre15.g634701; RECQ5
UTEX250_A12.38145	REF1	Cre10.g462250; REF1
UTEX250_A04.06845	RER1	Cre12.g555350; RER1
UTEX250_A12.35055	REV1	Cre12.g550800; REV1	Cre55.g802248
UTEX250_A11.30955	REX1B	Cre16.g683483; REX1B
UTEX250_A11.30960	REX1S	Cre16.g683495; REX1S
UTEX250_A11.34675	RFA1	Cre17.g718850; RFA1
UTEX250_A09.23050	RFA2	Cre02.g100000; RFA2
UTEX250_A10.28035	RFA3	Cre16.g651000; RFA3
UTEX250_A11.30715	RFC1	Cre12.g521200; RFC1
UTEX250_A08.18650	RFC2	Cre07.g337150; RFC2
UTEX250_A06.13045	RFC3	Cre16.g679950; RFC3
UTEX250_A12.38805	RFC4	Cre06.g251800; RFC4
UTEX250_A07.15280	RFC5	Cre12.g527300; RFC5
UTEX250_A06.12890	RFD2	Cre17.g728950; RFD2
UTEX250_A11.32930	RFK2	Cre01.g025250; RFK2
UTEX250_A08.18260	RFK3	Cre06.g311600; RFK3
UTEX250_A04.07870	RFS1	Cre06.g296600; RFS1
UTEX250_A04.07575	RFS2	Cre02.g088850; RFS2
UTEX250_A06.13700	RH39	Cre01.g033832; RH39
UTEX250_A11.34635	RHM1	Cre09.g387171; RHM1
UTEX250_A12.36325	RHM2	Cre02.g083800; RHM2
UTEX250_A09.22850	RIB43	Cre03.g178500; RIB43
UTEX250_A12.36170	RIB72	Cre02.g091700; RIB72	Cre14.g611250; POC9
UTEX250_A02.02480	RIMP1	Cre06.g290150; RIMP1
UTEX250_A02.02250	RIP1	Cre01.g051900; RIP1
UTEX250_A01.00115	RIP5	Cre14.g614250; RIP5
UTEX250_A12.39370	RIR1	Cre12.g492950; RIR1
UTEX250_A10.30200	RIR2	Cre12.g491050; RIR2
UTEX250_A07.17565	RIR2L	Cre12.g509400; RIR2L
UTEX250_A09.23415	RLI1	Cre09.g409350; RLI1
UTEX250_A12.36050	RMG1	Cre06.g290800; RMG1
UTEX250_xMt.90115	rml16	Cre06.g278224; MRPL16
UTEX250_xMt.90065	rml5
UTEX250_xMt.90070	rml6
UTEX250_A06.11710	RMR1	Cre13.g566150; RMR1
UTEX250_xMt.90000	rms4
UTEX250_xMt.90170	rms10
UTEX250_xMt.90080	rms11	Cre06.g288400; MRPS11
UTEX250_xMt.90185	rms12	Cre02.g144400; MRPS12
UTEX250_xMt.90075	rms13	Cre16.g674350; MRPS13
UTEX250_xMt.90110	rms14	Cre17.g726300; MRPS14
UTEX250_xMt.90155	rms2
UTEX250_xMt.90160	rms3	Cre11.g467702; MRPS3
UTEX250_xMt.90180	rms7	Cre14.g618700; MRPS7
UTEX250_xMt.90120	rms19
UTEX250_A12.38125	RNB1	Cre03.g208100; RNB1
UTEX250_A10.26005	RNB2	Cre12.g500650; RNB2
UTEX250_A05.09760	RNJ1	Cre16.g683050; RNJ1
UTEX250_A12.37235	RNP3	Cre03.g170750; RNP3
UTEX250_A07.15195	ROC104	Cre13.g566450; ROC104	Cre03.g176400	Cre07.g324866	Cre08.g385000	Cre15.g801747	Cre02.g116700	Cre10.g435750	Cre15.g801746	Cre19.g750647	Cre02.g145500	Cre35.g802211	Cre02.g104201	Cre02.g103900
UTEX250_A08.19540	ROC15	Cre09.g410450; ROC15
UTEX250_A11.34525	ROC75	Cre02.g083750; ROC75
UTEX250_A09.22380	RPA1	Cre12.g529600; RPA1
UTEX250_A08.18395	RPA12	Cre01.g018000; RPA12
UTEX250_A07.17365	RPAP3	Cre02.g084900; RPAP3
UTEX250_A06.12625	RPB1	Cre16.g680900; RPB1
UTEX250_A01.01150	RPB10	Cre13.g571650; RPB10
UTEX250_A11.31090	RPB11	Cre13.g565550; RPB11
UTEX250_A05.10740	RPB2	Cre02.g075150; RPB2
UTEX250_A10.27610	RPB3	Cre10.g419750; RPB3
UTEX250_A12.34900	RPB4	Cre12.g538400; RPB4
UTEX250_A10.26375	RPB5	Cre09.g403219; RPB5
UTEX250_A09.25150	RPB6	Cre01.g002200; RPB6
UTEX250_A06.13625	RPB7	Cre16.g667750; RPB7
UTEX250_A01.00265	RPB8	Cre02.g102800; RPB8
UTEX250_A12.36295	RPB9	Cre12.g505750; RPB9
UTEX250_A01.00225	RPC1	Cre02.g102400; RPC1
UTEX250_A12.35140	RPC17	Cre13.g564550; RPC17	Cre28.g802190
UTEX250_A08.20335	RPC19	Cre12.g484100; RPC19
UTEX250_A04.06425	RPC2	Cre12.g542800; RPC2
UTEX250_A04.06575	RPC3	Cre16.g673900; RPC3
UTEX250_A03.04740	RPC31	Cre08.g361800; RPC31
UTEX250_A04.08390	RPC34	Cre07.g314950; RPC34
UTEX250_A05.10630	RPC5	Cre10.g454650; RPC5
UTEX250_A05.10435	RPE1	Cre12.g511900; RPE1
UTEX250_A09.24590	RPE2	Cre02.g116450; RPE2
UTEX250_A12.34950	RPG1	Cre14.g632050; RPG1
UTEX250_A12.37385	RPH1	Cre06.g284500; RPH1
UTEX250_A11.32850	RPH2	Cre03.g188200; RPH2
UTEX250_A06.13355	RPH3	Cre03.g175000; RPH3
UTEX250_A05.10680	RPI1	Cre03.g187450; RPI1
UTEX250_A09.22340	RPL10	Cre09.g388200; RPL10
UTEX250_A08.20280	RPL10A	Cre02.g101350; RPL10A
UTEX250_A04.06720	RPL11	Cre01.g027000; RPL11
UTEX250_A12.37905	RPL12	Cre12.g528750; RPL12
UTEX250_A09.23720	RPL13	Cre14.g630100; RPL13
UTEX250_A07.18060	RPL13A	Cre12.g532550; RPL13A
UTEX250_A09.24625	RPL14	Cre17.g701200; RPL14
UTEX250_xCp.80175	rpl14	CreCp.g802277; rpl14
UTEX250_A12.36270	RPL15	Cre02.g091100; RPL15
UTEX250_xCp.80170	rpl16
UTEX250_A12.36445	RPL17	Cre13.g568900; RPL17
UTEX250_A05.11505	RPL18	Cre12.g512600; RPL18
UTEX250_A10.29050	RPL18A	Cre01.g047750; RPL18A
UTEX250_A04.07775	RPL19	Cre02.g075700; RPL19
UTEX250_xCp.80135	rpl19	Cre17.g734450; PRPL19
UTEX250_xCp.80155	rpl2	Cre07.g348850; MRPL2
UTEX250_xCp.80105	rpl20	CreCp.g802268; rpl20
UTEX250_A06.13150	RPL21	Cre06.g278135; RPL21
UTEX250_A12.37965	RPL22	Cre07.g357850; RPL22
UTEX250_A09.23070	RPL23	Cre04.g211800; RPL23
UTEX250_xCp.80150	rpl23	CreCp.g802273; repl23
UTEX250_A06.14600	RPL23A	Cre06.g282500; RPL23A
UTEX250_A08.19940	RPL24	Cre09.g391097; RPL24
UTEX250_A12.35700	RPL26	Cre01.g040000; RPL26
UTEX250_A11.30560	RPL27	Cre17.g701650; RPL27
UTEX250_A09.24695	RPL27A	Cre02.g115200; RPL27A
UTEX250_A09.23275	RPL29	Cre03.g207050; RPL29
UTEX250_A12.37795	RPL3	Cre10.g417700; RPL3
UTEX250_A10.28630	RPL30	Cre10.g420750; RPL30
UTEX250_A11.30555	RPL31	Cre12.g489153; RPL31
UTEX250_A06.14450	RPL32	Cre06.g289550; RPL32
UTEX250_xCp.80065	rpl32
UTEX250_A08.20220	RPL34	Cre16.g661050; RPL34
UTEX250_A02.03565	RPL35	Cre14.g617900; RPL35
UTEX250_A08.20795	RPL35A	Cre10.g459250; RPL35A
UTEX250_A05.10670	RPL36	Cre12.g484050; RPL36
UTEX250_xCp.80195	rpl36	CreCp.g802272; rpl36
UTEX250_A06.13210	RPL36A	Cre06.g310700; RPL36A
UTEX250_A04.07935	RPL37	Cre10.g430400; RPL37
UTEX250_A09.22995	RPL37A	Cre06.g257150; RPL37A
UTEX250_A10.26010	RPL38	Cre07.g325746; RPL38
UTEX250_A01.00155	RPL4	Cre09.g397697; RPL4
UTEX250_A09.24065	RPL40
UTEX250_A08.20935	RPL5	Cre14.g621450; RPL5
UTEX250_xCp.80180	rpl5	CreCp.g802278; repl5
UTEX250_A08.20775	RPL6	Cre01.g011000; RPL6
UTEX250_A05.11535	RPL7	Cre12.g537800; RPL7
UTEX250_xCp.80215	rpl7	Cre13.g581650; PRPL7
UTEX250_A07.16170	RPL7A	Cre12.g529651; RPL7A
UTEX250_A10.26225	RPL7AE	Cre06.g249250; RPL7AE
UTEX250_A12.37675	RPL8	Cre12.g535851; RPL8
UTEX250_A08.21350	RPL9	Cre12.g494050; RPL9
UTEX250_A09.25425	RPLP0	Cre12.g520500; RPLP0
UTEX250_A09.23590	RPLP1	Cre17.g738300; RPLP1
UTEX250_A04.05945	RPLP2	Cre02.g143050; RPLP2
UTEX250_A12.38100	RPN1	Cre16.g676197; RPN1
UTEX250_A04.07080	RPN10	Cre16.g663500; RPN10
UTEX250_A06.13780	RPN11	Cre01.g011500; RPN11
UTEX250_A07.15660	RPN12	Cre17.g708300; RPN12
UTEX250_A02.01535	RPN15
UTEX250_A03.03725	RPN2	Cre17.g727950; RPN2
UTEX250_A12.36555	RPN3	Cre06.g275650; RPN3
UTEX250_A06.12025	RPN6	Cre02.g097650; RPN6
UTEX250_A03.05070	RPN7	Cre13.g581450; RPN7
[truncated: 560 more rows]

## Sheet: Dataset S8
Dataset S8. Auxenochlorella UTEX 250-A heterozygosity by site class.
Heterozygous genome refers to a reduced dataset where any homozygous regions of 1 kb or more have been removed (i.e., putative loss-of-heterozygosity events).
0D, 2D and 4D refer to degeneracy (i.e., the number of possible synonymous changes at the site).
	Total genome		Heterozygous genome
Site class	Length (Mb)	Heterozygosity (%)	Length (Mb)	Heterozygosity (%)
intergenic	2.88417	2.05774	1.80881	3.51498
intronic	6.95437	2.56272	4.46189	4.0222
5' UTR	0.620994	1.8367	0.405861	2.84838
3' UTR	0.905811	2.20004	0.58533	3.43319
CDS (all)	10.6277	1.05123	6.92788	1.62026
CDS (0D)	6.81407	0.543738	4.44311	0.836491
CDS (2D)	1.52444	1.469	0.991415	2.26596
CDS (4D)	2.20235	2.24355	1.43891	3.44392

## Sheet: Dataset S9
Dataset S9. Auxenochlorella UTEX 250-A orthogroup analysis.
Genes are divided into the following non-intersecting categories:
I. At least one gene in all trebouxiophytes & C. reinhardtii (N=3692)
II. At least one gene in all trebouxiophytes & C. reinhardtii but absent in Prototheca cutis (N=557)
III. At least one gene in C. reinhardtii and absent in at least one trebouxiophyte (N=1726)
IV. At least one gene in all trebouxiophytes & absent in C. reinhardtii (N=217)
V. At least one gene in at least one trebouxiophyte species that is not part of the AHP lineage (N=662)
VI. Specific to Auxenochlorella or AHP lineage (N=801)
Note that a UTEX 250-A gene can be orthologous to multiple C. reinhardtii genes (and vice versa); multiple orthologs are listed in individual columns starting from C onwards.
Category	Orthogroup	Auxenochlorella UTEX 250-A gene ID	Auxenochlorella UTEX 250-A gene symbol	Chlamydomonas reinhardtii v6.1 orthologs
I	OG0000002	UTEX250_A02.02970
I	OG0000002	UTEX250_A05.10400		Cre02.g800197
I	OG0000002	UTEX250_A08.18690
I	OG0000002	UTEX250_A10.26060		Cre09.g405900
I	OG0000002	UTEX250_A10.29475		Cre03.g144011
I	OG0000002	UTEX250_A10.30080
I	OG0000003	UTEX250_A01.00460	CRR1L1	Cre16.g686100	Cre07.g335150	Cre16.g683953	Cre06.g300600	Cre02.g104700	Cre01.g012200	Cre09.g390023	Cre02.g110150	Cre17.g698233	Cre09.g399289	Cre10.g433350	Cre07.g325738	Cre02.g112750
I	OG0000003	UTEX250_A02.02025
I	OG0000003	UTEX250_A02.02735
I	OG0000003	UTEX250_A04.07380
I	OG0000003	UTEX250_A07.17735		Cre16.g692500	Cre01.g070932
I	OG0000003	UTEX250_A10.26985
I	OG0000003	UTEX250_A10.29185
I	OG0000003	UTEX250_A12.36850		Cre01.g043550
I	OG0000010	UTEX250_A03.03810
I	OG0000010	UTEX250_A06.13920		Cre17.g714229
I	OG0000010	UTEX250_A07.14865
I	OG0000010	UTEX250_A08.21265		Cre12.g522400
I	OG0000010	UTEX250_A08.21280		Cre02.g103450
I	OG0000010	UTEX250_A08.21885		Cre16.g677382	Cre09.g399067
I	OG0000010	UTEX250_A12.36500	LRL1	Cre01.g034350	Cre03.g197100
I	OG0000012	UTEX250_A01.00590		Cre10.g442750
I	OG0000012	UTEX250_A03.04605		Cre10.g442450
I	OG0000012	UTEX250_A05.10210		Cre07.g350867
I	OG0000012	UTEX250_A09.21985
I	OG0000012	UTEX250_A09.24155
I	OG0000012	UTEX250_A11.31000		Cre10.g422050
I	OG0000012	UTEX250_A12.37515		Cre01.g051700
I	OG0000012	UTEX250_A12.39295	CPL16	Cre08.g371400
I	OG0000013	UTEX250_A04.06280	HTA1
I	OG0000013	UTEX250_A07.16425	HTA2
I	OG0000013	UTEX250_A10.27650	HTA3
I	OG0000013	UTEX250_A10.29930	HTA4
I	OG0000013	UTEX250_A11.31225	HTA5
I	OG0000013	UTEX250_A11.34025	HAV1
I	OG0000013	UTEX250_A11.34320	HTA6
I	OG0000014	UTEX250_A01.00420
I	OG0000014	UTEX250_A07.15120	FAP402A	Cre17.g739250
I	OG0000014	UTEX250_A08.19305	FAP402B	Cre17.g739250
I	OG0000014	UTEX250_A11.33185
I	OG0000014	UTEX250_A12.35480	MLK1	Cre10.g436100	Cre16.g681802	Cre09.g393650
I	OG0000014	UTEX250_A12.37640	FAP402C	Cre17.g739250
I	OG0000014	UTEX250_B02.39565		Cre17.g739250
I	OG0000015	UTEX250_A02.01785	HBV1	Cre01.g062172
I	OG0000015	UTEX250_A04.06275	HTB1
I	OG0000015	UTEX250_A07.16420	HTB2
I	OG0000015	UTEX250_A10.27645	HTB3
I	OG0000015	UTEX250_A10.29935	HTB4
I	OG0000015	UTEX250_A11.31220	HTB5
I	OG0000015	UTEX250_A11.34325	HTB6
I	OG0000019	UTEX250_A04.06265	HFO1	Cre12.g504850
I	OG0000019	UTEX250_A05.11210	HFO2	Cre12.g504850
I	OG0000019	UTEX250_A07.16410	HFO3	Cre12.g504850
I	OG0000019	UTEX250_A08.21275	HFO4	Cre12.g504850
I	OG0000019	UTEX250_A10.27635	HFO5	Cre12.g505450
I	OG0000019	UTEX250_A11.31230	HFO6	Cre12.g504850
I	OG0000019	UTEX250_A11.34335	HFO7	Cre12.g504850
I	OG0000020	UTEX250_A04.06965
I	OG0000020	UTEX250_A04.07585	FAP237	Cre06.g278170
I	OG0000020	UTEX250_A04.07610
I	OG0000020	UTEX250_A04.08305
I	OG0000020	UTEX250_A10.27550
I	OG0000020	UTEX250_A10.27555
I	OG0000020	UTEX250_A11.31350
I	OG0000020	UTEX250_A12.39340
I	OG0000021	UTEX250_A02.02275
I	OG0000021	UTEX250_A02.02280
I	OG0000021	UTEX250_A06.14640		Cre03.g144424
I	OG0000021	UTEX250_A07.15030		Cre02.g100100
I	OG0000021	UTEX250_A09.22060
I	OG0000021	UTEX250_A09.24465	BUG25	Cre01.g009650	Cre01.g009575
I	OG0000021	UTEX250_A09.25120
I	OG0000021	UTEX250_A12.34985		Cre16.g667900
I	OG0000025	UTEX250_A03.04685		Cre04.g228000
I	OG0000025	UTEX250_A03.04745
I	OG0000025	UTEX250_A10.27420	CNK1A	Cre12.g514650	Cre12.g499850	Cre02.g075350	Cre12.g560350
I	OG0000025	UTEX250_A11.34060	CNK1B	Cre12.g514650	Cre12.g499850	Cre02.g075350	Cre12.g560350
I	OG0000027	UTEX250_A08.18965		Cre03.g157000	Cre09.g414750	Cre03.g204100	Cre07.g325050	Cre03.g204050	Cre11.g467660	Cre09.g414900	Cre09.g415100	Cre09.g417250	Cre06.g278094	Cre06.g278093	Cre17.g721750	Cre06.g311950	Cre05.g800572	Cre09.g390750
I	OG0000027	UTEX250_A10.27725		Cre03.g157000	Cre09.g414750	Cre03.g204100	Cre07.g325050	Cre03.g204050	Cre11.g467660	Cre09.g414900	Cre09.g415100	Cre09.g417250	Cre06.g278094	Cre06.g278093	Cre17.g721750	Cre06.g311950	Cre05.g800572	Cre09.g390750
I	OG0000028	UTEX250_A09.25515
I	OG0000028	UTEX250_A11.30380	DHC15	Cre11.g476050
I	OG0000028	UTEX250_A12.39410
I	OG0000029	UTEX250_A02.02815
I	OG0000029	UTEX250_A02.03070	KIN7A	Cre05.g235500
I	OG0000029	UTEX250_A04.05985	KIN7C	Cre13.g568450
I	OG0000029	UTEX250_A06.12400		Cre03.g168800
I	OG0000030	UTEX250_A04.06945		Cre03.g178550
I	OG0000031	UTEX250_A04.08315
I	OG0000031	UTEX250_A05.09260		Cre09.g415600
I	OG0000031	UTEX250_A08.20555		Cre02.g091750
I	OG0000031	UTEX250_A10.27300		Cre10.g450500
I	OG0000031	UTEX250_A11.34700		Cre06.g269601	Cre06.g269650
I	OG0000032	UTEX250_A04.06760		Cre07.g326150
I	OG0000032	UTEX250_A07.16060		Cre03.g146267
I	OG0000032	UTEX250_A08.21255
I	OG0000032	UTEX250_A10.26735		Cre07.g326150
I	OG0000032	UTEX250_A11.31545	CGL112	Cre13.g566200
I	OG0000033	UTEX250_A02.02205	PFH4	Cre11.g481200	Cre10.g459900	Cre05.g244700
I	OG0000033	UTEX250_A04.07880	PFH16	Cre08.g369300
I	OG0000033	UTEX250_A06.12995	PFH12	Cre03.g160200
I	OG0000033	UTEX250_A10.29720	PFH9	Cre04.g217931	Cre01.g800047	Cre01.g014650	Cre02.g081600	Cre10.g428500	Cre02.g084450	Cre02.g084400
I	OG0000038	UTEX250_A02.01850
I	OG0000038	UTEX250_A06.13050
I	OG0000038	UTEX250_A10.27815
I	OG0000038	UTEX250_A11.31440		Cre04.g214690
I	OG0000038	UTEX250_A11.31445
I	OG0000038	UTEX250_B02.39575		Cre13.g578950
I	OG0000040	UTEX250_A05.10690		Cre13.g603000
I	OG0000042	UTEX250_A03.04675
I	OG0000042	UTEX250_A05.09950
I	OG0000042	UTEX250_A09.24450
I	OG0000042	UTEX250_A09.25440		Cre12.g492851
I	OG0000042	UTEX250_A11.33580	CGL53A	Cre01.g048350
I	OG0000042	UTEX250_A11.33585	CGL53B	Cre01.g048350
I	OG0000042	UTEX250_A12.35330
I	OG0000042	UTEX250_B11.40745		Cre01.g048350
I	OG0000045	UTEX250_A03.04760	SNRK2B	Cre12.g499500
I	OG0000045	UTEX250_A03.04765		Cre13.g568050
I	OG0000045	UTEX250_A08.18990	SNRK2E	Cre06.g292700	Cre03.g209505
I	OG0000045	UTEX250_A10.29330
I	OG0000045	UTEX250_A11.30605	SNRK2H	Cre10.g466350
I	OG0000045	UTEX250_A11.31710	SNRK2F	Cre06.g292700	Cre03.g209505
I	OG0000046	UTEX250_A05.09880		Cre01.g038100
I	OG0000050	UTEX250_A03.04580		Cre06.g287650
I	OG0000050	UTEX250_A06.14655
I	OG0000050	UTEX250_A08.19790
I	OG0000050	UTEX250_A12.36590
I	OG0000053	UTEX250_A01.00045
I	OG0000053	UTEX250_A03.05255
I	OG0000053	UTEX250_A08.20085
I	OG0000054	UTEX250_A09.22730	CYN20A	Cre06.g284900
I	OG0000054	UTEX250_A10.29970	CYN20C	Cre12.g495951
I	OG0000054	UTEX250_A12.38590	CYN19B	Cre01.g002300
I	OG0000056	UTEX250_A05.10475
I	OG0000056	UTEX250_A05.10480		Cre12.g542350
I	OG0000056	UTEX250_A09.25035		Cre13.g565250
I	OG0000056	UTEX250_A10.25905
I	OG0000056	UTEX250_A11.33920		Cre16.g649650
I	OG0000056	UTEX250_A11.34530
I	OG0000062	UTEX250_A09.22415
I	OG0000062	UTEX250_A09.22420
I	OG0000062	UTEX250_A11.31735
I	OG0000062	UTEX250_A12.34905	PKS1	Cre10.g449750
I	OG0000066	UTEX250_A08.19540	ROC15	Cre09.g410450
I	OG0000066	UTEX250_A08.21815	PSR1	Cre12.g495100
I	OG0000066	UTEX250_A09.24320		Cre02.g094150	Cre17.g696750
I	OG0000066	UTEX250_A10.27835		Cre05.g243000
I	OG0000066	UTEX250_A11.34525	ROC75	Cre02.g083750
I	OG0000069	UTEX250_A02.02885
I	OG0000069	UTEX250_A05.08950		Cre08.g378800
I	OG0000069	UTEX250_A05.11520	CGL106	Cre05.g242600
I	OG0000069	UTEX250_A09.25280		Cre01.g025050
I	OG0000069	UTEX250_A12.36080	CPL2	Cre10.g435450
I	OG0000070	UTEX250_A06.13945		Cre07.g316050
I	OG0000070	UTEX250_A09.22865		Cre16.g657400
I	OG0000070	UTEX250_A11.31715		Cre09.g416100
I	OG0000070	UTEX250_A12.35595		Cre07.g327450
I	OG0000074	UTEX250_A04.08150		Cre06.g292900	Cre17.g710351	Cre14.g621250	Cre01.g008051	Cre06.g265750	Cre07.g316400	Cre18.g748897	Cre16.g677093	Cre01.g041850
I	OG0000074	UTEX250_A04.08155		Cre06.g292900	Cre17.g710351	Cre14.g621250	Cre01.g008051	Cre06.g265750	Cre07.g316400	Cre18.g748897	Cre16.g677093	Cre01.g041850
I	OG0000074	UTEX250_A05.09005		Cre06.g292900	Cre17.g710351	Cre14.g621250	Cre01.g008051	Cre06.g265750	Cre07.g316400	Cre18.g748897	Cre16.g677093	Cre01.g041850
I	OG0000074	UTEX250_A07.17015		Cre06.g292900	Cre17.g710351	Cre14.g621250	Cre01.g008051	Cre06.g265750	Cre07.g316400	Cre18.g748897	Cre16.g677093	Cre01.g041850
I	OG0000076	UTEX250_A03.05150		Cre03.g153750	Cre15.g644051
I	OG0000076	UTEX250_A05.11035		Cre12.g527600
I	OG0000076	UTEX250_A09.23230		Cre02.g103150	Cre01.g001950	Cre16.g801886
I	OG0000076	UTEX250_A10.28250
I	OG0000080	UTEX250_A05.11345		Cre06.g800600
I	OG0000080	UTEX250_A09.23670		Cre03.g184600
I	OG0000080	UTEX250_A10.28650
I	OG0000080	UTEX250_A11.30550
I	OG0000080	UTEX250_A12.38300
I	OG0000081	UTEX250_A09.25485		Cre01.g027764	Cre12.g499700	Cre03.g205850
I	OG0000081	UTEX250_A12.36925		Cre01.g027764	Cre12.g499700	Cre03.g205850
I	OG0000085	UTEX250_A05.09635		Cre16.g693819	Cre16.g693900	Cre16.g694203
I	OG0000085	UTEX250_A06.14570		Cre15.g634750
I	OG0000085	UTEX250_A07.15475	CGL132	Cre06.g278171
I	OG0000092	UTEX250_A07.17220		Cre05.g234660
I	OG0000092	UTEX250_A07.17930		Cre03.g206481
I	OG0000094	UTEX250_A01.00055	FKB12	Cre13.g586300
I	OG0000094	UTEX250_A04.06900	FKB53	Cre14.g616100
I	OG0000094	UTEX250_A11.34190	FKB15	Cre11.g479050	Cre11.g478700	Cre11.g478750
I	OG0000097	UTEX250_A06.13630	PKS3	Cre17.g722150
I	OG0000097	UTEX250_A06.13635		Cre01.g063997
I	OG0000097	UTEX250_A11.30480		Cre17.g722150
I	OG0000100	UTEX250_A05.09735	KIN14A2	Cre16.g656700
I	OG0000100	UTEX250_A09.24080	KIN14A1	Cre03.g200600
I	OG0000100	UTEX250_A10.29500		Cre16.g801900
I	OG0000101	UTEX250_A12.34960
I	OG0000103	UTEX250_A04.06085		Cre09.g413050
I	OG0000103	UTEX250_A04.07735		Cre16.g653300
I	OG0000103	UTEX250_A07.17595		Cre09.g413050
I	OG0000103	UTEX250_A07.17600		Cre06.g254700
I	OG0000106	UTEX250_A01.00160		Cre11.g467672	Cre12.g559750	Cre06.g278166
I	OG0000106	UTEX250_A01.00170		Cre11.g467672	Cre12.g559750	Cre06.g278166
I	OG0000106	UTEX250_A01.00175		Cre11.g467672	Cre12.g559750	Cre06.g278166
I	OG0000106	UTEX250_A09.22985		Cre02.g097334
I	OG0000106	UTEX250_A09.23010		Cre01.g049200
I	OG0000109	UTEX250_A08.19795		Cre09.g409250
I	OG0000109	UTEX250_A08.19820		Cre09.g416950
I	OG0000109	UTEX250_A09.23185
I	OG0000112	UTEX250_A08.20620		Cre16.g663876	Cre01.g025900
I	OG0000112	UTEX250_A10.25915
I	OG0000112	UTEX250_A10.26375	RPB5	Cre09.g403219
I	OG0000112	UTEX250_A10.26380	UVR8
I	OG0000114	UTEX250_A05.09460		Cre16.g655450	Cre12.g540650	Cre17.g723500	Cre09.g395750	Cre17.g728400
I	OG0000114	UTEX250_A06.11655		Cre16.g655450	Cre12.g540650	Cre17.g723500	Cre09.g395750	Cre17.g728400
I	OG0000114	UTEX250_A08.20305		Cre04.g224400	Cre04.g224500	Cre11.g467597
I	OG0000114	UTEX250_A08.20310		Cre04.g224400	Cre04.g224500	Cre11.g467597
I	OG0000114	UTEX250_B08.40440		Cre04.g224400	Cre04.g224500	Cre11.g467597
I	OG0000116	UTEX250_A02.01870		Cre08.g358531
I	OG0000116	UTEX250_A07.15600
I	OG0000116	UTEX250_A08.18315		Cre12.g528300
I	OG0000116	UTEX250_A10.26370		Cre18.g749147
I	OG0000116	UTEX250_A11.30390		Cre18.g749147
I	OG0000116	UTEX250_A12.37960		Cre12.g528300
I	OG0000116	UTEX250_B08.40300		Cre18.g749147
I	OG0000118	UTEX250_A09.22495		Cre07.g347800
I	OG0000118	UTEX250_A11.30695		Cre12.g524550
I	OG0000118	UTEX250_A11.32690		Cre03.g151650
I	OG0000120	UTEX250_A11.34240	CGL108	Cre12.g540500
I	OG0000124	UTEX250_A05.10950	GPX3	Cre03.g197750	Cre10.g458450
I	OG0000124	UTEX250_A10.26650	GPX4	Cre10.g440850
I	OG0000125	UTEX250_A09.24030		Cre16.g692901
I	OG0000125	UTEX250_A11.31615	ZCP1	Cre05.g234652	Cre14.g630871
I	OG0000125	UTEX250_A11.31775	ZNG1	Cre01.g052000
I	OG0000130	UTEX250_A09.22325	CGL62	Cre12.g531350
I	OG0000130	UTEX250_A11.31200
I	OG0000130	UTEX250_A11.34590
I	OG0000134	UTEX250_A01.01285
I	OG0000134	UTEX250_A04.07990
I	OG0000134	UTEX250_A06.13875
I	OG0000134	UTEX250_A10.27245	CGL109	Cre04.g221200
I	OG0000135	UTEX250_A03.05665	AMT1B	Cre09.g400750	Cre06.g293051	Cre03.g159254
I	OG0000135	UTEX250_A06.13590	AMT1A	Cre09.g400750	Cre06.g293051	Cre03.g159254
I	OG0000136	UTEX250_A04.06240		Cre01.g044650	Cre01.g044600
I	OG0000136	UTEX250_A08.18715
I	OG0000136	UTEX250_A10.26990
I	OG0000137	UTEX250_A05.11495		Cre12.g494900
I	OG0000137	UTEX250_A11.32965		Cre03.g199983
I	OG0000137	UTEX250_A11.33230		Cre06.g308350
I	OG0000138	UTEX250_A08.19145
I	OG0000138	UTEX250_A11.31815		Cre17.g719250
I	OG0000140	UTEX250_A04.07200		Cre04.g228650
I	OG0000140	UTEX250_A05.11340
I	OG0000140	UTEX250_A08.19595		Cre02.g103250
I	OG0000140	UTEX250_B08.40365
I	OG0000140	UTEX250_B08.40375		Cre02.g103250
I	OG0000142	UTEX250_A05.08615	FBA6
I	OG0000142	UTEX250_A09.23290	FBA3	Cre05.g234550
I	OG0000143	UTEX250_A08.19705	AOC1	Cre04.g226150	Cre07.g348040	Cre01.g023650
I	OG0000143	UTEX250_A12.38820		Cre16.g688050
I	OG0000144	UTEX250_A09.22545	CGLD5B	Cre16.g674890
I	OG0000144	UTEX250_A10.26975		Cre08.g364400
I	OG0000144	UTEX250_A10.28885		Cre14.g620500
I	OG0000144	UTEX250_A10.29875
I	OG0000145	UTEX250_A09.23035		Cre10.g459800
I	OG0000145	UTEX250_A12.36350		Cre02.g077700
I	OG0000148	UTEX250_A04.08145		Cre17.g745547
I	OG0000148	UTEX250_A10.27655		Cre24.g755497
I	OG0000148	UTEX250_A10.27660		Cre24.g755497
I	OG0000149	UTEX250_A09.24960		Cre13.g578501
I	OG0000149	UTEX250_A09.24980	GEX1	Cre06.g280600
I	OG0000149	UTEX250_A12.36890
I	OG0000150	UTEX250_A12.39260		Cre03.g173900
I	OG0000154	UTEX250_A03.03655	CLPR3	Cre07.g331500
I	OG0000154	UTEX250_A05.10305	CLPR4	Cre03.g204350
I	OG0000154	UTEX250_A06.11675	CLPR1	Cre14.g619100
I	OG0000156	UTEX250_A01.00135	CRTISO1	Cre16.g651923
I	OG0000156	UTEX250_A09.23660
I	OG0000157	UTEX250_A01.00950	HSP90B	Cre02.g080650
I	OG0000157	UTEX250_A10.29285	HSP90C	Cre12.g514850
I	OG0000157	UTEX250_A11.34235	HSP90A	Cre09.g386750
I	OG0000158	UTEX250_A01.01095		Cre06.g252800	Cre07.g350000
I	OG0000158	UTEX250_A02.03495		Cre06.g252800	Cre07.g350000
I	OG0000158	UTEX250_A02.03500		Cre06.g252800	Cre07.g350000
I	OG0000158	UTEX250_A06.12000
I	OG0000158	UTEX250_A12.36685
I	OG0000158	UTEX250_A12.36690
I	OG0000158	UTEX250_A12.36695
I	OG0000159	UTEX250_A01.01250	CON1A	Cre07.g351550	Cre16.g675100	Cre12.g534100	Cre06.g278159
I	OG0000159	UTEX250_A09.25435	CON1B	Cre07.g351550	Cre16.g675100	Cre12.g534100	Cre06.g278159
I	OG0000160	UTEX250_A01.01310
I	OG0000160	UTEX250_A07.14745
I	OG0000160	UTEX250_A10.25855
I	OG0000160	UTEX250_A10.25860
I	OG0000160	UTEX250_A10.25865
I	OG0000160	UTEX250_A10.29375
I	OG0000160	UTEX250_A12.37265
I	OG0000163	UTEX250_A03.04305		Cre12.g502901
I	OG0000163	UTEX250_A03.04805
I	OG0000163	UTEX250_A03.04815
I	OG0000163	UTEX250_A03.04820
I	OG0000164	UTEX250_A04.07975		Cre02.g145700	Cre02.g145750
I	OG0000164	UTEX250_A09.24015		Cre02.g145700	Cre02.g145750
I	OG0000164	UTEX250_A09.24595		Cre02.g145700	Cre02.g145750
I	OG0000165	UTEX250_A06.14040		Cre09.g400950	Cre07.g332650
I	OG0000165	UTEX250_A09.23765		Cre09.g400950	Cre07.g332650
I	OG0000166	UTEX250_A10.26240
I	OG0000166	UTEX250_A11.32645
I	OG0000167	UTEX250_A02.03210	RECQ1	Cre03.g178950
I	OG0000167	UTEX250_A11.31355	RECQ4	Cre04.g219750
I	OG0000168	UTEX250_A04.07495		Cre16.g672250	Cre11.g476700	Cre13.g578350
I	OG0000168	UTEX250_A04.07500		Cre16.g672250	Cre11.g476700	Cre13.g578350
I	OG0000168	UTEX250_A04.07505		Cre16.g672250	Cre11.g476700	Cre13.g578350
I	OG0000168	UTEX250_A10.25990
I	OG0000169	UTEX250_A05.10980	AMA2	Cre08.g362450
I	OG0000169	UTEX250_A12.39070
I	OG0000170	UTEX250_A06.13480	TRXH1	Cre09.g391900
I	OG0000170	UTEX250_A06.13485
I	OG0000170	UTEX250_A06.13490
I	OG0000170	UTEX250_A10.26015	TRXO1	Cre05.g248500
I	OG0000171	UTEX250_A01.00840		Cre02.g114750	Cre19.g750597	Cre17.g705000
I	OG0000171	UTEX250_A10.27345	CDPK3	Cre07.g328900
I	OG0000172	UTEX250_A01.00955	BIP1	Cre02.g080600	Cre02.g080700
I	OG0000172	UTEX250_A11.33240	HSP70A	Cre08.g372100
I	OG0000173	UTEX250_A04.07800		Cre06.g311200	Cre06.g311150
I	OG0000173	UTEX250_A06.11780		Cre06.g311200	Cre06.g311150
I	OG0000173	UTEX250_A10.28005		Cre06.g311200	Cre06.g311150
I	OG0000179	UTEX250_A05.08565	SEC14	Cre02.g147800	Cre10.g444250	Cre12.g527050
I	OG0000179	UTEX250_A05.08620		Cre17.g718100
I	OG0000180	UTEX250_A05.10860		Cre04.g213750
I	OG0000180	UTEX250_A06.11820		Cre03.g149450	Cre16.g682600	Cre14.g615800
I	OG0000181	UTEX250_A06.12830		Cre03.g170250	Cre01.g030200	Cre06.g278260	Cre10.g443550
I	OG0000182	UTEX250_A06.14530		Cre03.g172800
I	OG0000182	UTEX250_A10.27235		Cre04.g231124
I	OG0000182	UTEX250_A11.32765	NZF1	Cre11.g476200	Cre01.g035150
I	OG0000183	UTEX250_A08.20925	SHMT1	Cre16.g664550
I	OG0000183	UTEX250_A10.26865	SHMT2	Cre06.g293950
I	OG0000183	UTEX250_A11.30840	SHMT3	Cre09.g411900
I	OG0000186	UTEX250_A01.01170
I	OG0000186	UTEX250_A03.03785		Cre12.g500200
I	OG0000186	UTEX250_A09.22550		Cre11.g468500
I	OG0000186	UTEX250_A10.29540
I	OG0000186	UTEX250_A11.32745
I	OG0000187	UTEX250_A03.05450	MDH1	Cre03.g194850
I	OG0000187	UTEX250_A06.13845	MDH4	Cre12.g483950
I	OG0000187	UTEX250_A08.18680	MDH2	Cre10.g423250
I	OG0000188	UTEX250_A04.05955	FDX2	Cre17.g700950
I	OG0000188	UTEX250_A04.06905	FDX1	Cre14.g626700
I	OG0000188	UTEX250_A07.17945	FDX3	Cre06.g306350
I	OG0000188	UTEX250_A09.23665		Cre14.g626700
I	OG0000189	UTEX250_A07.15465		Cre02.g095151	Cre07.g313250	Cre16.g648700	Cre01.g007000
I	OG0000189	UTEX250_A10.29865		Cre02.g095151	Cre07.g313250	Cre16.g648700	Cre01.g007000
I	OG0000190	UTEX250_A12.35555	TGD2
I	OG0000195	UTEX250_A03.04205		Cre11.g481050	Cre06.g261450
I	OG0000195	UTEX250_A11.30755		Cre11.g480950
I	OG0000196	UTEX250_A03.04570		Cre03.g145967
I	OG0000196	UTEX250_A06.13570
I	OG0000196	UTEX250_A10.29995		Cre08.g364650
I	OG0000198	UTEX250_A04.07010		Cre06.g270500	Cre17.g730600	Cre17.g730550
I	OG0000198	UTEX250_A04.07015		Cre06.g270500	Cre17.g730600	Cre17.g730550
I	OG0000198	UTEX250_A04.07025		Cre06.g270500	Cre17.g730600	Cre17.g730550
I	OG0000198	UTEX250_A06.13225		Cre06.g270500	Cre17.g730600	Cre17.g730550
I	OG0000198	UTEX250_A10.26575		Cre06.g270500	Cre17.g730600	Cre17.g730550
I	OG0000199	UTEX250_A06.11975		Cre17.g697624
I	OG0000199	UTEX250_A12.37385	RPH1	Cre06.g284500
I	OG0000200	UTEX250_A06.13355	RPH3	Cre03.g175000
I	OG0000200	UTEX250_A10.29555	RRP43	Cre10.g440900
I	OG0000200	UTEX250_A11.32850	RPH2	Cre03.g188200
I	OG0000201	UTEX250_A07.17840		Cre06.g263289
I	OG0000202	UTEX250_A07.18065	MOT20A	Cre03.g162000	Cre09.g415900	Cre02.g106200
I	OG0000202	UTEX250_A10.29085	MOT20B	Cre03.g162000	Cre09.g415900	Cre02.g106200
I	OG0000202	UTEX250_A11.32095	EZY14	Cre08.g382350
I	OG0000204	UTEX250_A10.28360		Cre06.g297400
I	OG0000204	UTEX250_A10.28365		Cre06.g297400
I	OG0000205	UTEX250_A10.28795
I	OG0000206	UTEX250_A10.29000		Cre13.g607700
I	OG0000207	UTEX250_A12.38740
I	OG0000211	UTEX250_A03.05590		Cre03.g177350
I	OG0000211	UTEX250_A06.12595
I	OG0000211	UTEX250_A06.12600	CPL22	Cre16.g678000
I	OG0000212	UTEX250_A04.07400		Cre06.g266850	Cre06.g266950
I	OG0000212	UTEX250_A05.11490		Cre06.g266850	Cre06.g266950
I	OG0000213	UTEX250_A04.08075		Cre03.g176930	Cre03.g177500
I	OG0000213	UTEX250_A07.16760	POB16	Cre17.g696850
I	OG0000213	UTEX250_A12.36225		Cre01.g027900
I	OG0000214	UTEX250_A05.09175	FAP10A	Cre01.g036350	Cre09.g388850	Cre12.g505350	Cre02.g145100	Cre16.g681750
I	OG0000214	UTEX250_A05.09180	FAP10B	Cre01.g036350	Cre09.g388850	Cre12.g505350	Cre02.g145100	Cre16.g681750
I	OG0000214	UTEX250_A10.27885		Cre04.g217954
I	OG0000215	UTEX250_A05.09300	MSRA4	Cre01.g012150
I	OG0000215	UTEX250_A12.38115	MSRA3	Cre08.g380300
I	OG0000216	UTEX250_A05.10340	OASTL1	Cre08.g367600
I	OG0000216	UTEX250_A07.17250		Cre16.g685550
I	OG0000216	UTEX250_A12.39335		Cre16.g685550
I	OG0000217	UTEX250_A06.13460	CDKH1	Cre07.g355400
I	OG0000217	UTEX250_A10.30030		Cre13.g575650
I	OG0000217	UTEX250_A12.35170	CDKC1	Cre08.g385850
I	OG0000218	UTEX250_A06.13990	CDKB1	Cre08.g372550
I	OG0000218	UTEX250_A09.22320	CDKA1	Cre08.g385650	Cre10.g465900
I	OG0000220	UTEX250_A10.27230	PBCP2	Cre06.g256300
I	OG0000224	UTEX250_A06.14680		Cre01.g038151
I	OG0000224	UTEX250_A07.17750		Cre06.g258200
I	OG0000224	UTEX250_A09.24000
I	OG0000224	UTEX250_A09.24905		Cre03.g174600
I	OG0000224	UTEX250_B12.41210		Cre06.g258200
I	OG0000225	UTEX250_A07.17235	VPS45	Cre07.g333950
I	OG0000225	UTEX250_A09.23700	UPF3	Cre12.g488100
I	OG0000226	UTEX250_A09.23885	PRX2	Cre02.g114600
I	OG0000226	UTEX250_A11.31415	PRX7	Cre17.g743897
I	OG0000226	UTEX250_A11.34575	PRX1	Cre06.g257601
I	OG0000229	UTEX250_A01.01215	HDA14	Cre16.g673150
I	OG0000229	UTEX250_A10.28510		Cre09.g387393
I	OG0000229	UTEX250_A11.32635	HDA13	Cre06.g277350
I	OG0000233	UTEX250_A02.02305		Cre01.g019950
I	OG0000233	UTEX250_A12.37850		Cre10.g420100
I	OG0000234	UTEX250_A02.02475
I	OG0000234	UTEX250_A03.04705	MYSM1	Cre03.g176651
I	OG0000234	UTEX250_A05.10890
I	OG0000235	UTEX250_A02.03460		Cre12.g532151	Cre13.g574850
I	OG0000235	UTEX250_A10.27185		Cre12.g532151	Cre13.g574850
I	OG0000236	UTEX250_A03.03980
I	OG0000236	UTEX250_A11.32030		Cre03.g201400
I	OG0000236	UTEX250_A12.37170
I	OG0000237	UTEX250_A03.04795
I	OG0000238	UTEX250_A03.05720		Cre03.g169950
I	OG0000238	UTEX250_A05.10590		Cre12.g514250
I	OG0000238	UTEX250_A09.23615
I	OG0000239	UTEX250_A05.10915		Cre06.g255050
I	OG0000240	UTEX250_A06.13185	OPR59	Cre06.g278173
I	OG0000240	UTEX250_A09.24415	VAMP1	Cre04.g224800	Cre04.g224750	Cre04.g225850	Cre04.g225900
I	OG0000241	UTEX250_A08.19225		Cre13.g569350
I	OG0000242	UTEX250_A08.19425		Cre12.g550250
I	OG0000242	UTEX250_A10.30265
I	OG0000242	UTEX250_A11.34110	CHT7	Cre11.g481800
I	OG0000243	UTEX250_A08.21660		Cre09.g386737
I	OG0000243	UTEX250_A10.26140		Cre09.g386737
I	OG0000243	UTEX250_A10.28390		Cre10.g446150	Cre10.g446050	Cre17.g712050
I	OG0000243	UTEX250_A10.30225		Cre09.g386737
I	OG0000243	UTEX250_A11.33120		Cre09.g386737
I	OG0000244	UTEX250_A09.23795	PFK1	Cre06.g262900
I	OG0000244	UTEX250_A11.31330	PFK5A	Cre11.g467552
I	OG0000244	UTEX250_A11.34730	PFK5B	Cre11.g467552
I	OG0000245	UTEX250_A11.33025		Cre09.g402700
I	OG0000245	UTEX250_A12.39330
I	OG0000245	UTEX250_B11.40700		Cre09.g402700
I	OG0000246	UTEX250_A12.36605		Cre09.g801078	Cre12.g541200	Cre12.g541250	Cre06.g309000
I	OG0000252	UTEX250_A02.03225		Cre17.g713850
I	OG0000252	UTEX250_A02.03230	SAT2	Cre17.g713850
I	OG0000252	UTEX250_A06.14010	SAT1	Cre10.g466750
I	OG0000252	UTEX250_A06.14015		Cre10.g466750
I	OG0000254	UTEX250_A07.16090	UBQ5	Cre07.g322100
I	OG0000254	UTEX250_A09.24065	RPL40
I	OG0000256	UTEX250_A09.24995
I	OG0000256	UTEX250_A11.34665		Cre07.g355550
I	OG0000256	UTEX250_A11.34670		Cre07.g355550
I	OG0000258	UTEX250_A11.31665	EEF1A1	Cre12.g498600	Cre06.g263450
I	OG0000258	UTEX250_A12.34850	SRP1	Cre16.g683950
I	OG0000265	UTEX250_A03.04735		Cre16.g650625	Cre12.g485500
I	OG0000265	UTEX250_A07.15125		Cre17.g697650
I	OG0000266	UTEX250_A07.15345	LCIB1	Cre04.g223250	Cre04.g222800	Cre10.g452800	Cre06.g307500
I	OG0000267	UTEX250_A10.29920		Cre14.g628702
I	OG0000268	UTEX250_A12.36255
I	OG0000268	UTEX250_A12.36260	CGL17	Cre14.g614000
I	OG0000268	UTEX250_A12.36265	AGE3	Cre17.g732050
I	OG0000273	UTEX250_A03.05445	AGT1	Cre06.g294650
I	OG0000273	UTEX250_A08.21010	SGA1	Cre01.g005150
I	OG0000274	UTEX250_A04.07820	RSP20	Cre03.g800336	Cre03.g178150
I	OG0000274	UTEX250_A08.20875	FAP272	Cre03.g178350
I	OG0000275	UTEX250_A06.11960	AMB3	Cre01.g044100
I	OG0000275	UTEX250_A06.14250	AMB1	Cre06.g307150
I	OG0000276	UTEX250_A08.20115	IMP1	Cre01.g027100
I	OG0000276	UTEX250_A10.30095		Cre09.g394584
I	OG0000276	UTEX250_A10.30100		Cre11.g467655
I	OG0000277	UTEX250_A11.31985		Cre03.g199050	Cre16.g669800
I	OG0000277	UTEX250_B11.40640		Cre03.g199050	Cre16.g669800
I	OG0000280	UTEX250_A01.00295	NOL1	Cre14.g608800
I	OG0000280	UTEX250_A07.17875	NYC1	Cre12.g517700
I	OG0000280	UTEX250_A09.24950
I	OG0000282	UTEX250_A03.04050
I	OG0000282	UTEX250_A03.04060		Cre01.g018200
I	OG0000282	UTEX250_A07.15745		Cre06.g296950
I	OG0000283	UTEX250_A04.08435	FAP103	Cre16.g650550
I	OG0000283	UTEX250_A08.18595	FAP340	Cre07.g325734
I	OG0000285	UTEX250_A05.09310		Cre16.g692300
I	OG0000285	UTEX250_A08.20615		Cre02.g083354
I	OG0000286	UTEX250_A05.09500
I	OG0000286	UTEX250_A06.12295		Cre11.g478650
I	OG0000287	UTEX250_A06.12110		Cre04.g221050
I	OG0000288	UTEX250_A06.14185		Cre14.g801638
I	OG0000289	UTEX250_A08.21540		Cre08.g363600
I	OG0000289	UTEX250_A09.23910		Cre17.g702700
I	OG0000290	UTEX250_A10.29975
I	OG0000290	UTEX250_A12.36710	SSA5	Cre16.g657950
I	OG0000290	UTEX250_A12.36720
I	OG0000291	UTEX250_A11.31315	CLPC1	Cre02.g143307
I	OG0000292	UTEX250_A12.37995	GDAK1	Cre16.g665364
I	OG0000293	UTEX250_A02.02330		Cre14.g629300
I	OG0000293	UTEX250_A11.34345		Cre06.g265150
I	OG0000294	UTEX250_A03.05740	CGL129	Cre05.g233950
I	OG0000294	UTEX250_A10.26410	TEF13	Cre12.g550702	Cre10.g433950
I	OG0000295	UTEX250_A04.06505
I	OG0000295	UTEX250_A05.09390	POC13A	Cre03.g156250
I	OG0000295	UTEX250_A05.09400	POC13B	Cre03.g156250
I	OG0000296	UTEX250_A04.07195	VTC4A	Cre01.g005500	Cre09.g402775
I	OG0000296	UTEX250_A06.11890
I	OG0000296	UTEX250_A10.29535	VTC4B	Cre01.g005500	Cre09.g402775
I	OG0000297	UTEX250_A05.11190		Cre02.g111000
I	OG0000297	UTEX250_A05.11195		Cre02.g111000
I	OG0000297	UTEX250_A08.18160	RRA2	Cre06.g288500
I	OG0000297	UTEX250_A08.40285	RRA3	Cre11.g480851
I	OG0000297	UTEX250_A10.28025		Cre02.g111000
I	OG0000298	UTEX250_A06.12280		Cre16.g801885
I	OG0000298	UTEX250_A06.12285		Cre08.g800884
I	OG0000299	UTEX250_A07.17290	DCA1	Cre03.g205900
I	OG0000302	UTEX250_A02.02720
I	OG0000302	UTEX250_A06.11860		Cre03.g159851
I	OG0000303	UTEX250_A03.04555	AOX1
I	OG0000303	UTEX250_A05.11545		Cre13.g801569
I	OG0000303	UTEX250_A11.30675		Cre09.g390300
I	OG0000305	UTEX250_A07.15895		Cre09.g387838
I	OG0000305	UTEX250_A07.16020		Cre09.g387838
I	OG0000305	UTEX250_A09.25765
I	OG0000305	UTEX250_A12.36680		Cre08.g383300
I	OG0000306	UTEX250_A07.17565	RIR2L	Cre12.g509400
I	OG0000306	UTEX250_A10.30200	RIR2	Cre12.g491050
I	OG0000310	UTEX250_A09.25020
I	OG0000310	UTEX250_A10.28100
I	OG0000318	UTEX250_A03.05355		Cre03.g800415
I	OG0000318	UTEX250_A05.10300		Cre03.g800415
I	OG0000318	UTEX250_A08.19525	DEG6	Cre13.g579901
I	OG0000321	UTEX250_A05.08630	TLP1	Cre12.g520650
I	OG0000321	UTEX250_A10.26720		Cre03.g155450
I	OG0000322	UTEX250_A05.09900		Cre12.g549852
I	OG0000322	UTEX250_A05.09905		Cre12.g549852
I	OG0000323	UTEX250_A05.10705	NTR2	Cre07.g355600
I	OG0000323	UTEX250_A06.14030	NTRC1
I	OG0000324	UTEX250_A07.17815		Cre46.g760947	Cre03.g196500
I	OG0000324	UTEX250_A07.17820		Cre03.g183150
I	OG0000325	UTEX250_A09.25340		Cre10.g466700
I	OG0000326	UTEX250_A10.26425
I	OG0000326	UTEX250_A10.26435		Cre02.g095068
I	OG0000328	UTEX250_A11.32715		Cre13.g579450	Cre13.g580000	Cre13.g571500
I	OG0000328	UTEX250_A11.32720		Cre13.g579450	Cre13.g580000	Cre13.g571500
I	OG0000328	UTEX250_A11.32725		Cre13.g579450	Cre13.g580000	Cre13.g571500
I	OG0000328	UTEX250_B06.40050		Cre13.g579450	Cre13.g580000	Cre13.g571500
I	OG0000337	UTEX250_A01.00355		Cre16.g678325	Cre06.g277100
I	OG0000339	UTEX250_A02.02565
I	OG0000339	UTEX250_A05.08980	ZRT1	Cre07.g355100	Cre07.g355150	Cre13.g573950	Cre01.g000150	Cre07.g351950
I	OG0000340	UTEX250_A02.03195	SIZ1	Cre12.g500900
I	OG0000340	UTEX250_A03.05545	CPLD56	Cre03.g193300
I	OG0000341	UTEX250_A03.04120	PAP6	Cre06.g279474	Cre06.g280420	Cre14.g612150
I	OG0000341	UTEX250_A03.04440		Cre10.g419600	Cre10.g419550
I	OG0000342	UTEX250_A03.04535	CYCL1	Cre07.g321650
I	OG0000342	UTEX250_A05.08810
I	OG0000344	UTEX250_A05.10645	MRPS5	Cre09.g407100
I	OG0000344	UTEX250_A12.37805	PRPS5	Cre16.g659950
I	OG0000345	UTEX250_A05.11240	FAD2	Cre17.g711150
I	OG0000345	UTEX250_A12.38965	FAD7	Cre01.g038600
I	OG0000346	UTEX250_A06.14595		Cre02.g118400	Cre14.g613200
I	OG0000347	UTEX250_A07.16575	SSS2	Cre03.g185250
I	OG0000349	UTEX250_A08.19040	POC17	Cre02.g088000
I	OG0000349	UTEX250_A11.31860	PHB2	Cre12.g519350
I	OG0000350	UTEX250_A08.21705	AST3	Cre02.g097900
I	OG0000350	UTEX250_A11.31430	AST1	Cre09.g387726
I	OG0000351	UTEX250_A09.23565	CGL111	Cre01.g048701	Cre03.g174850
I	OG0000351	UTEX250_A09.23570		Cre06.g255500
I	OG0000352	UTEX250_A09.24205	ACS1	Cre01.g071662
I	OG0000361	UTEX250_A02.01580
I	OG0000361	UTEX250_A02.01585		Cre03.g144524
I	OG0000364	UTEX250_A05.08930
I	OG0000364	UTEX250_A05.08935
I	OG0000364	UTEX250_A09.22155
I	OG0000365	UTEX250_A05.10125
I	OG0000365	UTEX250_A09.22130		Cre08.g374950	Cre09.g394917	Cre02.g087450
I	OG0000366	UTEX250_A05.10410	SECA1	Cre12.g517900
I	OG0000366	UTEX250_A11.34315		Cre11.g467711
I	OG0000367	UTEX250_A06.11945	CYB4	Cre13.g586550
I	OG0000367	UTEX250_A12.36465	CYB1	Cre16.g659350
I	OG0000368	UTEX250_A07.16255	BTA1	Cre07.g324200
I	OG0000368	UTEX250_A07.16260	MSH6	Cre05.g235750
I	OG0000369	UTEX250_A08.18620		Cre14.g627800
I	OG0000369	UTEX250_A11.33490
I	OG0000369	UTEX250_A12.38185		Cre02.g118850
I	OG0000372	UTEX250_A09.24565
I	OG0000372	UTEX250_A11.31845		Cre10.g801192
I	OG0000372	UTEX250_A12.35160		Cre13.g585800
I	OG0000373	UTEX250_A09.25570		Cre03.g152000	Cre02.g142351
I	OG0000373	UTEX250_A10.29450
I	OG0000374	UTEX250_A09.25695		Cre07.g316992
I	OG0000375	UTEX250_A10.27530
I	OG0000376	UTEX250_A12.35020		Cre06.g294550
I	OG0000376	UTEX250_A12.39110	CPLD14	Cre02.g077150
I	OG0000384	UTEX250_A02.03270		Cre12.g548900
I	OG0000384	UTEX250_A11.31745		Cre14.g614350
I	OG0000385	UTEX250_A03.04000	LCS1	Cre03.g182050
I	OG0000385	UTEX250_A06.13320	LCS2	Cre03.g182050
I	OG0000386	UTEX250_A03.04145	UBC9	Cre16.g693700
I	OG0000386	UTEX250_A10.27085	UBC17	Cre06.g292800
I	OG0000387	UTEX250_A04.06545	PHOA2	Cre07.g336950
I	OG0000387	UTEX250_A11.31335	PHOB1	Cre12.g552200
I	OG0000388	UTEX250_A04.07290		Cre14.g631950	Cre10.g462816
I	OG0000388	UTEX250_A06.12095		Cre14.g631950	Cre10.g462816
I	OG0000389	UTEX250_A05.09200
I	OG0000389	UTEX250_A07.18080		Cre11.g476550
I	OG0000390	UTEX250_A05.10270		Cre03.g161750
I	OG0000391	UTEX250_A05.11265		Cre10.g423700
I	OG0000391	UTEX250_A09.23155		Cre06.g251350
I	OG0000392	UTEX250_A06.13855		Cre12.g502400
I	OG0000392	UTEX250_A09.25495		Cre02.g105350
I	OG0000393	UTEX250_A07.17805		Cre16.g684491	Cre10.g453350
I	OG0000393	UTEX250_A07.17810		Cre03.g171050	Cre07.g320850
I	OG0000394	UTEX250_A08.20000
I	OG0000394	UTEX250_A09.25350
I	OG0000394	UTEX250_A09.25370
I	OG0000394	UTEX250_A09.25375
I	OG0000394	UTEX250_A11.34570
I	OG0000395	UTEX250_A09.23620
I	OG0000395	UTEX250_A11.31730	MAN1	Cre07.g336600
I	OG0000397	UTEX250_A09.25530		Cre02.g099100
I	OG0000399	UTEX250_A10.28920
I	OG0000399	UTEX250_A10.28925		Cre11.g467774
I	OG0000400	UTEX250_A11.32015		Cre01.g800091
I	OG0000400	UTEX250_A12.38500		Cre17.g744147
I	OG0000401	UTEX250_A11.32500		Cre14.g629050
I	OG0000401	UTEX250_A11.32505		Cre14.g629050
I	OG0000401	UTEX250_A11.32610		Cre14.g629050
I	OG0000401	UTEX250_A11.32615		Cre14.g629050
I	OG0000401	UTEX250_A11.32620		Cre14.g629050
I	OG0000401	UTEX250_A12.38240
I	OG0000402	UTEX250_A12.35005	CDC48	Cre06.g269950
I	OG0000403	UTEX250_A12.38890		Cre08.g365550
I	OG0000415	UTEX250_A02.01725	FAP332	Cre12.g486250	Cre02.g142687
I	OG0000415	UTEX250_A06.14295	CGL49	Cre12.g487850
I	OG0000416	UTEX250_A02.01905		Cre01.g031300
I	OG0000417	UTEX250_A03.04405	SSS3B	Cre13.g579598
I	OG0000419	UTEX250_A04.06330		Cre12.g532750	Cre12.g534151
I	OG0000419	UTEX250_A05.10365		Cre07.g350550
I	OG0000420	UTEX250_A04.08170		Cre02.g117900
I	OG0000420	UTEX250_A09.22275		Cre06.g289950
I	OG0000421	UTEX250_A05.08545	DYRK1	Cre02.g146500
I	OG0000421	UTEX250_A09.22440	YAK1	Cre08.g381950
I	OG0000424	UTEX250_A06.11690
I	OG0000424	UTEX250_A08.19155
I	OG0000425	UTEX250_A06.12100		Cre04.g224100
I	OG0000425	UTEX250_A06.13710		Cre06.g271050
I	OG0000426	UTEX250_A07.14750		Cre10.g454734
I	OG0000426	UTEX250_A12.38505		Cre01.g039450	Cre03.g146667	Cre11.g467759
I	OG0000427	UTEX250_A07.15210	AAT1	Cre10.g451950
I	OG0000428	UTEX250_A08.19215		Cre12.g520450
I	OG0000429	UTEX250_A08.21835		Cre12.g510000
I	OG0000429	UTEX250_A08.21840		Cre03.g178050
I	OG0000431	UTEX250_A11.34655		Cre16.g694208
I	OG0000431	UTEX250_A11.34660		Cre01.g014100
I	OG0000432	UTEX250_A12.36245	CLPB3	Cre02.g091400	Cre02.g090850
I	OG0000442	UTEX250_A01.00450		Cre06.g274950
I	OG0000442	UTEX250_A06.12960
I	OG0000442	UTEX250_A09.25030
I	OG0000444	UTEX250_A02.02260	SULTR1A	Cre17.g723350	Cre10.g457750
I	OG0000444	UTEX250_A04.06635	SULTR1B	Cre17.g723350	Cre10.g457750
I	OG0000446	UTEX250_A03.04850		Cre10.g428650
I	OG0000446	UTEX250_A07.15290
I	OG0000447	UTEX250_A03.05405		Cre02.g112600
I	OG0000447	UTEX250_A11.33755		Cre11.g467541
I	OG0000448	UTEX250_A04.07150	ARP2	Cre16.g687500
I	OG0000448	UTEX250_A04.08005	IDA5	Cre13.g603700
I	OG0000449	UTEX250_A05.09075	SPP1A	Cre10.g444550
I	OG0000450	UTEX250_A06.12165
I	OG0000450	UTEX250_A06.12170
I	OG0000450	UTEX250_A09.23710		Cre16.g672397	Cre03.g186950
I	OG0000452	UTEX250_A06.13860	PRPL1	Cre02.g088900
I	OG0000452	UTEX250_A12.38885	MRPL1	Cre06.g278090
I	OG0000453	UTEX250_A06.13980
I	OG0000453	UTEX250_A08.20665	GRX1	Cre12.g513750	Cre12.g550400
I	OG0000454	UTEX250_A07.15340		Cre06.g280300
I	OG0000454	UTEX250_A10.26535		Cre03.g159200
I	OG0000455	UTEX250_A07.17065	LF2	Cre05.g233600	Cre12.g494500
I	OG0000455	UTEX250_A09.23005	CDKD1	Cre09.g388000
I	OG0000456	UTEX250_A07.17495	TRP11A	Cre07.g341350	Cre12.g493050	Cre12.g801351	Cre09.g801006	Cre09.g398400
I	OG0000456	UTEX250_A07.17505	TRP11B	Cre07.g341350	Cre12.g493050	Cre12.g801351	Cre09.g801006	Cre09.g398400
I	OG0000456	UTEX250_A07.17510	TRP11C	Cre07.g341350	Cre12.g493050	Cre12.g801351	Cre09.g801006	Cre09.g398400
I	OG0000457	UTEX250_A08.19100	PRPL27	Cre06.g300800
I	OG0000457	UTEX250_A12.36345	MRPL27	Cre01.g053600
I	OG0000458	UTEX250_A08.20040	LEU1L	Cre01.g004500
I	OG0000458	UTEX250_A08.20045	SRTA1	Cre10.g462200
I	OG0000462	UTEX250_A09.22710	GSR1	Cre06.g262100
I	OG0000462	UTEX250_A10.27615	GSR2	Cre09.g396252
I	OG0000463	UTEX250_A10.29445		Cre12.g488050
I	OG0000464	UTEX250_A11.31475		Cre13.g602500
I	OG0000465	UTEX250_A12.37410
I	OG0000465	UTEX250_A12.37420	BET3	Cre03.g145607
I	OG0000470	UTEX250_A01.00300		Cre08.g367300
I	OG0000471	UTEX250_A01.00505		Cre12.g546450
I	OG0000472	UTEX250_A02.03350	GGH1	Cre07.g315050
I	OG0000472	UTEX250_A11.32920	GGH2	Cre06.g275050
I	OG0000473	UTEX250_A02.03515	PRPS15	Cre06.g264300
I	OG0000473	UTEX250_A10.26490	MRPS15	Cre17.g731250
I	OG0000474	UTEX250_A03.03965	AHD1	Cre18.g749447
I	OG0000474	UTEX250_A12.34810	HSD1	Cre02.g109550
I	OG0000475	UTEX250_A03.04020		Cre04.g225950
I	OG0000475	UTEX250_A05.10575		Cre17.g711100
I	OG0000476	UTEX250_A03.04280
I	OG0000477	UTEX250_A03.04325
I	OG0000477	UTEX250_A05.09140
I	OG0000477	UTEX250_A12.38205	NRT1	Cre04.g224700
I	OG0000478	UTEX250_A03.04625	TUB1A
I	OG0000478	UTEX250_A04.06420	TUB1B
I	OG0000479	UTEX250_A04.06245		Cre08.g800893	Cre08.g360564	Cre08.g360400	Cre08.g360500	Cre08.g360600	Cre09.g399912	Cre12.g801461
I	OG0000480	UTEX250_A04.07350		Cre04.g217850	Cre01.g029900
I	OG0000480	UTEX250_A04.08050		Cre04.g217850	Cre01.g029900
I	OG0000481	UTEX250_A05.09525		Cre10.g462750
I	OG0000481	UTEX250_A05.09540		Cre02.g104550
I	OG0000483	UTEX250_A05.11280	FTSZ1	Cre02.g118600
I	OG0000483	UTEX250_A09.22245	FTSZ2	Cre02.g142186
I	OG0000484	UTEX250_A06.12040	CMT1	Cre16.g660050	Cre16.g660000
I	OG0000484	UTEX250_A10.27030	PAM71	Cre02.g084350
I	OG0000486	UTEX250_A06.13430	RRF1	Cre03.g156050
I	OG0000486	UTEX250_A12.35465		Cre12.g545177
I	OG0000487	UTEX250_A06.13675		Cre12.g553253
I	OG0000487	UTEX250_A12.37745
I	OG0000488	UTEX250_A07.15140	PTA1A	Cre02.g075050	Cre16.g686850	Cre16.g686750	Cre16.g686800
I	OG0000488	UTEX250_A07.15170	PTA1B	Cre02.g075050	Cre16.g686850	Cre16.g686750	Cre16.g686800
I	OG0000489	UTEX250_A07.17435	MRS1A	Cre02.g101500	Cre07.g352750
I	OG0000489	UTEX250_A10.29160	MRS1B	Cre02.g101500	Cre07.g352750
I	OG0000490	UTEX250_A07.17500		Cre12.g517451
I	OG0000491	UTEX250_A08.18285	ABCA3A	Cre14.g618400	Cre17.g721000
I	OG0000491	UTEX250_A08.18290	ABCA3B	Cre14.g618400	Cre17.g721000
I	OG0000491	UTEX250_A09.24345		Cre02.g077951
I	OG0000492	UTEX250_A08.18665	CGL68	Cre02.g106350
I	OG0000492	UTEX250_A12.36875	CGL83	Cre12.g530100
I	OG0000494	UTEX250_A08.21475		Cre01.g035450	Cre06.g252401
I	OG0000495	UTEX250_A09.22910		Cre07.g330300
I	OG0000495	UTEX250_A09.25475		Cre12.g560300
I	OG0000496	UTEX250_A09.24720	PRFA2	Cre06.g289350
I	OG0000496	UTEX250_A11.32420	PRFA1	Cre16.g673617
I	OG0000497	UTEX250_A09.25565	FTSH4	Cre13.g568400
I	OG0000497	UTEX250_A10.27470	FTSH11	Cre14.g625625
I	OG0000498	UTEX250_A10.26030		Cre36.g759647
I	OG0000499	UTEX250_A10.28065		Cre18.g749347
I	OG0000500	UTEX250_A10.28945	CAD1	Cre03.g207550	Cre03.g207800
I	OG0000501	UTEX250_A11.30580	MYO1	Cre13.g563800	Cre03.g197800	Cre16.g658650
I	OG0000503	UTEX250_A11.34725		Cre06.g252100
I	OG0000503	UTEX250_A12.38565	HIBCH1	Cre06.g278215
I	OG0000504	UTEX250_A12.37100	HDA1	Cre02.g116950
I	OG0000505	UTEX250_A12.37880		Cre12.g531450	Cre09.g389763
I	OG0000505	UTEX250_B12.40995		Cre12.g531450	Cre09.g389763
I	OG0000518	UTEX250_A01.00930		Cre08.g363500
I	OG0000518	UTEX250_A11.31630		Cre03.g167924
I	OG0000519	UTEX250_A02.01760	MYG1	Cre02.g118900
I	OG0000519	UTEX250_A04.06015		Cre01.g040350
I	OG0000520	UTEX250_A02.02215	PRPS17	Cre02.g118950
I	OG0000520	UTEX250_A08.19570	MRPS17	Cre07.g337800
I	OG0000521	UTEX250_A02.02625	NADK1	Cre07.g322950
I	OG0000521	UTEX250_A02.03315		Cre12.g560600
I	OG0000523	UTEX250_A02.02955		Cre03.g193400
I	OG0000523	UTEX250_A04.08205		Cre03.g194950
I	OG0000523	UTEX250_A05.10595		Cre03.g193400
I	OG0000524	UTEX250_A03.05235	PGD1	Cre05.g248200	Cre03.g193500
I	OG0000526	UTEX250_A04.07645		Cre10.g428150
I	OG0000527	UTEX250_A04.08180	CBR1	Cre03.g145547
I	OG0000527	UTEX250_A05.09930		Cre11.g481126
I	OG0000528	UTEX250_A05.08645	CGL69A	Cre06.g275150
I	OG0000528	UTEX250_A08.19060	CGL69B	Cre06.g275150
I	OG0000529	UTEX250_A05.09050		Cre02.g102950
I	OG0000529	UTEX250_A11.30730	CGL55	Cre06.g249650
I	OG0000530	UTEX250_A05.09620	PRX5	Cre01.g014350
I	OG0000530	UTEX250_A09.24820	PRX3	Cre10.g449550
I	OG0000531	UTEX250_A05.09800	TTL12	Cre09.g394769	Cre03.g144404	Cre12.g547700	Cre13.g591700	Cre11.g469350
I	OG0000532	UTEX250_A06.13695	MRPL22	Cre05.g242950
I	OG0000532	UTEX250_A09.24330	PRPL22	Cre13.g580850
I	OG0000533	UTEX250_A06.13775	TRXX1	Cre01.g052250
I	OG0000533	UTEX250_A11.30465		Cre14.g801627
I	OG0000534	UTEX250_A07.14820		Cre09.g396900
I	OG0000535	UTEX250_A07.14960	MAPK3	Cre12.g508900	Cre12.g509000
I	OG0000535	UTEX250_A12.35705		Cre01.g010000
I	OG0000536	UTEX250_A07.15995	MUS81
I	OG0000536	UTEX250_A10.27965		Cre12.g497650
I	OG0000537	UTEX250_A07.16955		Cre12.g530550
I	OG0000537	UTEX250_A07.17095		Cre09.g393691
I	OG0000537	UTEX250_A09.23250		Cre09.g393691
I	OG0000539	UTEX250_A07.17295	CDC6	Cre06.g292850
I	OG0000539	UTEX250_A09.22435	ORC1	Cre10.g455600
I	OG0000540	UTEX250_A07.17700		Cre16.g676900
I	OG0000543	UTEX250_A08.19930	KAS2	Cre07.g335300
I	OG0000543	UTEX250_A09.23260	KAS1	Cre11.g467723
I	OG0000544	UTEX250_A08.21100		Cre17.g744497
I	OG0000544	UTEX250_A08.21135		Cre17.g696300
I	OG0000545	UTEX250_A08.21130
I	OG0000545	UTEX250_A12.37600		Cre01.g039900
I	OG0000546	UTEX250_A09.22225		Cre09.g402997
I	OG0000546	UTEX250_A10.29115		Cre06.g252150
I	OG0000548	UTEX250_A09.24310		Cre12.g556950
I	OG0000548	UTEX250_A11.31395		Cre16.g660350
I	OG0000550	UTEX250_A10.26680	CTP1A
I	OG0000550	UTEX250_A11.31255	CTP1B	Cre16.g682369
I	OG0000552	UTEX250_A10.28870
I	OG0000553	UTEX250_A10.28990		Cre03.g190250	Cre05.g242856	Cre05.g242750	Cre05.g242100	Cre05.g242700	Cre15.g801739
I	OG0000554	UTEX250_A11.30630	RAB8	Cre15.g641800
I	OG0000554	UTEX250_A11.32835	FAP353	Cre12.g560150
I	OG0000555	UTEX250_A11.31015		Cre02.g083900
I	OG0000555	UTEX250_A11.31020
I	OG0000555	UTEX250_A11.33275		Cre02.g083900
I	OG0000557	UTEX250_A11.33245	CUL4	Cre12.g516500
I	OG0000557	UTEX250_A12.37360	CUL3	Cre07.g324050
I	OG0000558	UTEX250_A11.34305	CGLD4	Cre13.g580300
I	OG0000558	UTEX250_A12.37185		Cre17.g731050
I	OG0000559	UTEX250_A12.35650	DPD1	Cre01.g050100
I	OG0000559	UTEX250_A12.35655	TPT3	Cre01.g045550
I	OG0000570	UTEX250_A01.00860		Cre16.g684800
I	OG0000570	UTEX250_A09.24475		Cre12.g503600
I	OG0000571	UTEX250_A01.00900		Cre06.g270750	Cre08.g365000
I	OG0000571	UTEX250_A12.36235		Cre10.g440350
I	OG0000572	UTEX250_A02.02610	PYK2	Cre06.g280950
I	OG0000572	UTEX250_A04.07985
I	OG0000573	UTEX250_A02.02755
I	OG0000573	UTEX250_A04.07770		Cre07.g319950
I	OG0000574	UTEX250_A02.02960		Cre03.g177007
I	OG0000575	UTEX250_A03.04875	EFG11	Cre03.g174000
I	OG0000575	UTEX250_A11.32120	EFG10	Cre03.g165000
I	OG0000576	UTEX250_A04.07145	TAL2	Cre14.g630847
I	OG0000576	UTEX250_A12.35905	TAL1	Cre01.g032650
I	OG0000577	UTEX250_A04.07490	CTP2	Cre10.g424775
I	OG0000577	UTEX250_A08.19960	CTP4	Cre10.g422201
I	OG0000578	UTEX250_A04.07565		Cre09.g389578
I	OG0000578	UTEX250_A04.07570	GYX1	Cre03.g171300
I	OG0000579	UTEX250_A04.07840
I	OG0000579	UTEX250_A08.21015
I	OG0000580	UTEX250_A04.08445
I	OG0000580	UTEX250_A08.21385		Cre09.g407350
I	OG0000580	UTEX250_A12.35225		Cre09.g407350
I	OG0000581	UTEX250_A05.09845	TAGL1A	Cre17.g699100
I	OG0000581	UTEX250_A07.15835	TAGL1B	Cre17.g699100
I	OG0000581	UTEX250_A12.36320	TAGL1C	Cre17.g699100
I	OG0000582	UTEX250_A06.13055		Cre10.g452600
I	OG0000582	UTEX250_A06.13060		Cre02.g082450
I	OG0000583	UTEX250_A06.13655
I	OG0000583	UTEX250_A07.16120	PNP1	Cre04.g214501
I	OG0000584	UTEX250_A07.14765	ENGB1	Cre12.g524950	Cre12.g801411
I	OG0000586	UTEX250_A07.15225	MIF2	Cre08.g376800
I	OG0000586	UTEX250_A12.37370	CIF2	Cre07.g341850
I	OG0000587	UTEX250_A07.15560
I	OG0000587	UTEX250_A12.36325	RHM2	Cre02.g083800
I	OG0000588	UTEX250_A07.17005	FAD5A	Cre09.g397250
I	OG0000589	UTEX250_A07.17900		Cre01.g012500
I	OG0000590	UTEX250_A07.18045	LIG1	Cre07.g325716
I	OG0000590	UTEX250_A12.38085	LIG6	Cre06.g278177
I	OG0000592	UTEX250_A08.18970	EFT2	Cre10.g435500
I	OG0000592	UTEX250_A08.21230
I	OG0000594	UTEX250_A08.21325	PBA1	Cre06.g279000
I	OG0000594	UTEX250_A10.26200	PBA2	Cre12.g531100
I	OG0000596	UTEX250_A09.25175	RAD51	Cre14.g622850
I	OG0000596	UTEX250_A10.28970	DMC1	Cre02.g141846
I	OG0000598	UTEX250_A10.27865		Cre11.g467768
I	OG0000600	UTEX250_A10.29015	DIV31	Cre09.g400478
I	OG0000601	UTEX250_A11.31790		Cre06.g266383
I	OG0000603	UTEX250_A11.32705		Cre03.g202150	Cre03.g200750	Cre03.g144284
I	OG0000608	UTEX250_A01.00035	CIF3	Cre01.g001550
I	OG0000609	UTEX250_A01.00235	SNRK1B	Cre13.g570250
I	OG0000609	UTEX250_A12.37705	SNRK1A	Cre04.g211600
I	OG0000610	UTEX250_A01.00700	PHT4D	Cre08.g379550
I	OG0000610	UTEX250_A11.31640	PHT4C	Cre03.g187050
I	OG0000611	UTEX250_A02.01575	ALB3A	Cre06.g251900
I	OG0000611	UTEX250_A09.23870	ALB3B	Cre17.g729800
I	OG0000613	UTEX250_A02.03040		Cre09.g399907
I	OG0000613	UTEX250_A11.34120		Cre12.g513254
I	OG0000614	UTEX250_A03.03670	CDD2	Cre12.g509600
I	OG0000614	UTEX250_A08.21565	CDD4	Cre13.g573300
I	OG0000615	UTEX250_A03.03835
I	OG0000615	UTEX250_A08.18975		Cre16.g690000	Cre01.g032600
I	OG0000615	UTEX250_A08.18980		Cre16.g690000	Cre01.g032600
I	OG0000615	UTEX250_A08.18985	HPAT1	Cre16.g690000	Cre01.g032600
I	OG0000616	UTEX250_A03.04095
I	OG0000616	UTEX250_A06.13685		Cre01.g057061
I	OG0000617	UTEX250_A03.04425		Cre11.g480060
I	OG0000618	UTEX250_A03.04525	CGL100	Cre12.g556150
I	OG0000618	UTEX250_A03.04530	PRPL17	Cre02.g108850
I	OG0000619	UTEX250_A04.07210		Cre01.g023787
I	OG0000621	UTEX250_A06.13955
I	OG0000621	UTEX250_A07.15915	FBB15	Cre06.g299350	Cre06.g283900
I	OG0000622	UTEX250_A06.13970
I	OG0000622	UTEX250_A07.16570		Cre12.g532500	Cre17.g725650
I	OG0000623	UTEX250_A07.15490	GEA1	Cre01.g028250	Cre01.g038900
I	OG0000624	UTEX250_A07.15855	FAB2A	Cre14.g630883	Cre10.g458183	Cre17.g701700
I	OG0000624	UTEX250_A11.34520	FAB2B	Cre14.g630883	Cre10.g458183	Cre17.g701700
I	OG0000625	UTEX250_A07.17590
I	OG0000625	UTEX250_A12.37200
I	OG0000626	UTEX250_A08.18155	PRPS16	Cre12.g494450
I	OG0000626	UTEX250_A11.32495	MRPS16	Cre10.g429550
I	OG0000628	UTEX250_A09.24120	RAF2	Cre01.g049000
I	OG0000628	UTEX250_A10.26635
I	OG0000629	UTEX250_A09.25085	DIC1	Cre12.g536550
I	OG0000629	UTEX250_A12.37885
I	OG0000630	UTEX250_A10.26455		Cre09.g410500
I	OG0000630	UTEX250_A10.26460		Cre09.g410500
I	OG0000630	UTEX250_A12.35890	TRF4	Cre17.g720750
I	OG0000631	UTEX250_A10.26510		Cre07.g316000
I	OG0000631	UTEX250_A12.35680		Cre02.g092400
I	OG0000632	UTEX250_A10.26515
I	OG0000632	UTEX250_A11.31975		Cre07.g318651
I	OG0000633	UTEX250_A11.31485	MSC1	Cre07.g329300	Cre01.g035750	Cre01.g035600
I	OG0000634	UTEX250_A11.33300		Cre16.g662902
I	OG0000634	UTEX250_A12.38570		Cre16.g687518
I	OG0000635	UTEX250_A11.34140		Cre14.g630350
I	OG0000635	UTEX250_A11.34150		Cre02.g095098
I	OG0000637	UTEX250_A12.37750		Cre17.g727350
I	OG0000637	UTEX250_A12.40975	MRPL23	Cre17.g727350
I	OG0000650	UTEX250_A01.00320		Cre06.g299450
I	OG0000650	UTEX250_A10.26915
I	OG0000652	UTEX250_A01.01245
I	OG0000652	UTEX250_A03.04505	RAB5	Cre12.g517400
I	OG0000653	UTEX250_A02.01735		Cre10.g464100
I	OG0000654	UTEX250_A02.02465	DLL3	Cre12.g527800
I	OG0000654	UTEX250_A09.23300	LC8	Cre03.g181150
I	OG0000655	UTEX250_A03.03885		Cre05.g234250
I	OG0000657	UTEX250_A03.05610		Cre41.g802226	Cre12.g537250	Cre12.g537150	Cre09.g404800	Cre01.g013250
I	OG0000659	UTEX250_A05.09120
I	OG0000661	UTEX250_A05.11170	UBC22	Cre12.g515450
I	OG0000661	UTEX250_A12.38640	UBC10	Cre06.g294850
I	OG0000662	UTEX250_A06.11925
I	OG0000662	UTEX250_A06.11930	UAF4	Cre16.g695450
I	OG0000664	UTEX250_A06.12660		Cre08.g377550
I	OG0000664	UTEX250_A11.33085
I	OG0000665	UTEX250_A06.13305		Cre09.g413650
I	OG0000665	UTEX250_A06.13310		Cre12.g560450
I	OG0000669	UTEX250_A07.15730	PPR6	Cre10.g437150
I	OG0000669	UTEX250_A12.37085
I	OG0000670	UTEX250_A07.17460		Cre03.g207400
I	OG0000670	UTEX250_A08.20245		Cre17.g697334
I	OG0000673	UTEX250_A08.20060	SECY1	Cre16.g681900
I	OG0000673	UTEX250_A10.28090	SECY2	Cre03.g158250
I	OG0000674	UTEX250_A08.20345		Cre02.g115300
I	OG0000674	UTEX250_A08.20355	DVR1	Cre01.g042800
I	OG0000675	UTEX250_A08.20790		Cre13.g583500
I	OG0000676	UTEX250_A08.20985		Cre01.g011200
I	OG0000676	UTEX250_A08.20995		Cre02.g144001
I	OG0000677	UTEX250_A08.21405		Cre02.g094200
I	OG0000679	UTEX250_A09.25690		Cre01.g800102
I	OG0000679	UTEX250_A11.31700		Cre09.g386113
I	OG0000680	UTEX250_A10.28600	CGL88	Cre09.g412803
I	OG0000681	UTEX250_A10.28755		Cre14.g621200	Cre13.g572375
I	OG0000682	UTEX250_A11.32160	CSP41A	Cre10.g440050
I	OG0000682	UTEX250_A11.32230		Cre06.g292650
I	OG0000684	UTEX250_A12.37825	FER2	Cre13.g574500
I	OG0000692	UTEX250_A01.00060	EFG7	Cre13.g606000
I	OG0000692	UTEX250_A03.05570	EFG12	Cre07.g335200
I	OG0000694	UTEX250_A01.00515		Cre06.g291200
I	OG0000694	UTEX250_A04.08115		Cre07.g328450
I	OG0000695	UTEX250_A02.02515	MRPS45	Cre06.g254600
I	OG0000697	UTEX250_A02.03325		Cre07.g315350
I	OG0000697	UTEX250_A12.36915		Cre10.g461400
I	OG0000698	UTEX250_A02.03505		Cre06.g271188	Cre07.g339450
I	OG0000698	UTEX250_A05.11275
I	OG0000699	UTEX250_A02.03530	LCI20	Cre06.g260450
I	OG0000700	UTEX250_A03.05730
I	OG0000700	UTEX250_A09.24195	GBP1	Cre01.g032300
I	OG0000701	UTEX250_A04.06645
I	OG0000701	UTEX250_A10.26725		Cre16.g656150
I	OG0000703	UTEX250_A04.07250		Cre17.g725200	Cre17.g725150
I	OG0000704	UTEX250_A05.09625	VPS2B	Cre17.g735400
I	OG0000704	UTEX250_A08.20725		Cre04.g213450
I	OG0000705	UTEX250_A05.10680	RPI1	Cre03.g187450
I	OG0000705	UTEX250_A05.10715
I	OG0000707	UTEX250_A06.11660		Cre06.g260700
I	OG0000707	UTEX250_A09.25335	XUV2	Cre06.g260700
I	OG0000708	UTEX250_A06.13115		Cre01.g039950
I	OG0000710	UTEX250_A07.17265
I	OG0000710	UTEX250_A10.29495	HEP2	Cre17.g707950
I	OG0000711	UTEX250_A08.18310		Cre17.g727400
I	OG0000712	UTEX250_A08.18550		Cre08.g361100
I	OG0000712	UTEX250_A08.18580	CGL74	Cre12.g554103
I	OG0000713	UTEX250_A08.19165	CPLD20	Cre01.g000900
I	OG0000714	UTEX250_A08.19760		Cre12.g502800
I	OG0000715	UTEX250_A08.19775		Cre09.g416350	Cre02.g073550
I	OG0000717	UTEX250_A08.21600		Cre17.g699600
I	OG0000717	UTEX250_A12.38530	SBP1	Cre03.g185550
I	OG0000718	UTEX250_A08.21845	FAP37	Cre17.g747297
I	OG0000718	UTEX250_A10.30150
I	OG0000719	UTEX250_A09.24020		Cre05.g241638
I	OG0000721	UTEX250_A10.27375		Cre03.g187950	Cre09.g391050
I	OG0000723	UTEX250_A11.30665
I	OG0000723	UTEX250_A11.30670		Cre06.g302800
I	OG0000725	UTEX250_A12.35300		Cre12.g487400
I	OG0000726	UTEX250_A12.35695	AKC2	Cre06.g307100
I	OG0000727	UTEX250_A12.36910	TUA1	Cre04.g216850	Cre03.g190950
I	OG0000747	UTEX250_A01.01060	PCK1	Cre02.g141400
I	OG0000747	UTEX250_A03.05155		Cre02.g141400
I	OG0000748	UTEX250_A01.01330		Cre06.g309450	Cre07.g335900
I	OG0000749	UTEX250_A01.01430
I	OG0000749	UTEX250_A08.20170	PRPL18	Cre01.g052100
I	OG0000753	UTEX250_A03.04255		Cre10.g439000
I	OG0000753	UTEX250_A04.07120		Cre01.g001350
I	OG0000755	UTEX250_A03.05705		Cre17.g727600
I	OG0000755	UTEX250_A03.05710	MGL1	Cre10.g426152
I	OG0000756	UTEX250_A04.06810		Cre01.g031900
I	OG0000756	UTEX250_A11.32035		Cre10.g430800
I	OG0000757	UTEX250_A04.07205	FAP4	Cre12.g549750	Cre01.g800046
I	OG0000758	UTEX250_A05.09085
I	OG0000758	UTEX250_A05.09095		Cre09.g401997
I	OG0000761	UTEX250_A05.10390
I	OG0000762	UTEX250_A05.10635		Cre01.g007150
I	OG0000763	UTEX250_A06.11980		Cre13.g571450	Cre01.g042850
I	OG0000765	UTEX250_A06.14105		Cre17.g700166	Cre01.g040150	Cre01.g040200
I	OG0000766	UTEX250_A06.14635		Cre05.g240500
I	OG0000767	UTEX250_A07.15710
I	OG0000768	UTEX250_A07.16070	PGP3	Cre03.g162601
I	OG0000768	UTEX250_A12.38295	PGP1	Cre02.g095106
I	OG0000770	UTEX250_A08.18830	UBA5	Cre13.g582350
I	OG0000770	UTEX250_A08.18865
I	OG0000772	UTEX250_A08.19845	CAG3	Cre09.g415850
I	OG0000772	UTEX250_A08.20135	CAG1	Cre12.g516450
I	OG0000774	UTEX250_A08.20890		Cre09.g387875
I	OG0000774	UTEX250_A08.20895		Cre13.g565900
I	OG0000775	UTEX250_A08.21645		Cre07.g319701
I	OG0000776	UTEX250_A08.21805	LCI31	Cre17.g698400
I	OG0000781	UTEX250_A10.27750		Cre06.g300650
I	OG0000781	UTEX250_A10.27760		Cre10.g437300
I	OG0000782	UTEX250_A10.29725	SUMO2	Cre16.g662550	Cre16.g675861	Cre16.g675749	Cre16.g675637
I	OG0000783	UTEX250_A11.32895
I	OG0000783	UTEX250_A11.32905		Cre07.g336000
I	OG0000784	UTEX250_A11.32975		Cre02.g093600
I	OG0000784	UTEX250_A11.33150		Cre16.g677250
I	OG0000786	UTEX250_A12.35050
I	OG0000787	UTEX250_A12.35185		Cre06.g278108	Cre13.g586450	Cre13.g586950	Cre07.g351850
I	OG0000788	UTEX250_A12.35230
I	OG0000789	UTEX250_A12.35315	QCR8	Cre03.g156950
I	OG0000789	UTEX250_A12.35320	SAE1	Cre09.g408550
I	OG0000790	UTEX250_A12.35940		Cre01.g041100
I	OG0000790	UTEX250_A12.35960		Cre14.g611950
I	OG0000791	UTEX250_A12.36170	RIB72	Cre02.g091700	Cre14.g611250
I	OG0000793	UTEX250_A12.39390		Cre12.g507650
I	OG0000811	UTEX250_A01.00080		Cre12.g801493	Cre01.g010550	Cre12.g801494
I	OG0000811	UTEX250_A11.33145		Cre12.g801493	Cre01.g010550	Cre12.g801494
I	OG0000812	UTEX250_A01.00705		Cre07.g332500	Cre14.g629000
I	OG0000812	UTEX250_A10.28015		Cre07.g332500	Cre14.g629000
I	OG0000812	UTEX250_A10.28020		Cre07.g332500	Cre14.g629000
I	OG0000812	UTEX250_A10.28030	AXT2	Cre07.g332500	Cre14.g629000
I	OG0000812	UTEX250_A12.37015		Cre07.g332500	Cre14.g629000
I	OG0000813	UTEX250_A02.02445		Cre16.g666334
I	OG0000813	UTEX250_A04.07445
I	OG0000814	UTEX250_A02.02535	CGL127A	Cre01.g032550
I	OG0000814	UTEX250_A12.38950	CGL127B
I	OG0000815	UTEX250_A02.02585		Cre09.g402256
I	OG0000815	UTEX250_A11.33060		Cre02.g076200
I	OG0000816	UTEX250_A02.02920		Cre07.g320950
I	OG0000816	UTEX250_A03.04070		Cre10.g441050
I	OG0000817	UTEX250_A02.03135		Cre17.g710850	Cre15.g641266
I	OG0000818	UTEX250_A02.03265		Cre01.g024350
I	OG0000819	UTEX250_A04.07425	MUT9	Cre06.g281100
I	OG0000819	UTEX250_A09.24520		Cre16.g666200
I	OG0000820	UTEX250_A04.07700	ACX3	Cre16.g687350
I	OG0000820	UTEX250_A11.33360		Cre11.g467350
I	OG0000823	UTEX250_A05.09225		Cre17.g701350
I	OG0000823	UTEX250_A11.30990		Cre17.g701350
I	OG0000824	UTEX250_A05.11480	DLE2	Cre06.g283550	Cre11.g468450
I	OG0000825	UTEX250_A05.11575	ATS1	Cre03.g203850
I	OG0000828	UTEX250_A06.13880
I	OG0000829	UTEX250_A07.15980	CAL1	Cre03.g200000	Cre03.g200050
I	OG0000830	UTEX250_A07.16610		Cre09.g413750
I	OG0000830	UTEX250_A08.19090
I	OG0000831	UTEX250_A07.17035
I	OG0000831	UTEX250_A11.33210		Cre04.g226400
I	OG0000832	UTEX250_A08.18465
I	OG0000832	UTEX250_A08.18470	ACP1	Cre09.g407450	Cre16.g673109
I	OG0000834	UTEX250_A08.21300		Cre06.g278098
I	OG0000834	UTEX250_A09.23015	BC1	Cre08.g359350
I	OG0000835	UTEX250_A08.21305		Cre02.g091850
I	OG0000835	UTEX250_A11.34175
I	OG0000836	UTEX250_A09.22395
I	OG0000836	UTEX250_A12.34990	P5CR1	Cre03.g154550
I	OG0000837	UTEX250_A09.22965		Cre02.g095069
I	OG0000838	UTEX250_A09.25385	SUT1	Cre06.g285300	Cre02.g100850	Cre09.g387060
I	OG0000840	UTEX250_A10.25900
I	OG0000840	UTEX250_A12.35155		Cre12.g518950
I	OG0000842	UTEX250_A10.26505		Cre14.g613850
I	OG0000845	UTEX250_A10.29205		Cre06.g249800
I	OG0000845	UTEX250_A10.29210
I	OG0000846	UTEX250_A11.31270	GBSS1B	Cre06.g800615
I	OG0000847	UTEX250_A11.31535		Cre10.g422150
I	OG0000848	UTEX250_A11.32405		Cre02.g105550
I	OG0000848	UTEX250_A11.32410
I	OG0000850	UTEX250_A12.36210		Cre17.g802149	Cre14.g614151	Cre17.g745347
I	OG0000867	UTEX250_A01.01450		Cre04.g227450	Cre15.g801785	Cre15.g643385	Cre12.g501000
I	OG0000871	UTEX250_A02.03400	PCN1A	Cre12.g515850
I	OG0000871	UTEX250_A07.15455	PCN1B	Cre12.g515850
I	OG0000872	UTEX250_A03.03955		Cre14.g608700
I	OG0000872	UTEX250_A05.09385		Cre14.g608700
I	OG0000873	UTEX250_A03.04080	CPLD5	Cre01.g039150	Cre04.g225050
I	OG0000874	UTEX250_A03.05770
I	OG0000875	UTEX250_A04.06565
I	OG0000875	UTEX250_A07.16360		Cre06.g306550
I	OG0000875	UTEX250_A07.16365
I	OG0000875	UTEX250_A07.16370
I	OG0000875	UTEX250_A07.16375		Cre06.g306550
I	OG0000876	UTEX250_A04.07335		Cre16.g673000
I	OG0000876	UTEX250_A04.07360
I	OG0000880	UTEX250_A05.10490
I	OG0000884	UTEX250_A06.12640		Cre14.g632759
I	OG0000885	UTEX250_A06.12710		Cre04.g228400
I	OG0000886	UTEX250_A06.12770	XRN3	Cre16.g679900
I	OG0000887	UTEX250_A06.14505		Cre09.g400960
I	OG0000887	UTEX250_A07.15230	CPL13	Cre06.g310050
I	OG0000890	UTEX250_A07.15430	UGD1A	Cre07.g357200	Cre06.g278185
I	OG0000890	UTEX250_A07.15435	UGD1B	Cre07.g357200	Cre06.g278185
I	OG0000891	UTEX250_A07.16200		Cre03.g164800	Cre03.g164900
I	OG0000894	UTEX250_A08.20150	TCB2
I	OG0000894	UTEX250_A08.40425	TCB1	Cre01.g050500
I	OG0000895	UTEX250_A08.20475		Cre12.g559800
I	OG0000896	UTEX250_A08.20685	SENP7	Cre06.g278197
I	OG0000897	UTEX250_A08.21200
I	OG0000897	UTEX250_A09.23825
I	OG0000899	UTEX250_A08.21890		Cre11.g482841	Cre07.g354800
I	OG0000900	UTEX250_A09.21945	HXT1	Cre03.g206800
I	OG0000901	UTEX250_A09.22220		Cre13.g580500
I	OG0000901	UTEX250_A12.37495		Cre07.g318000
I	OG0000902	UTEX250_A09.22480
I	OG0000903	UTEX250_A09.23245		Cre09.g386731	Cre12.g553750
I	OG0000905	UTEX250_A10.26955		Cre16.g689423
I	OG0000906	UTEX250_A10.27190		Cre17.g724200
I	OG0000906	UTEX250_A10.28070		Cre02.g106250
I	OG0000907	UTEX250_A10.27820	CRB1	Cre06.g250800
I	OG0000908	UTEX250_A10.28150		Cre10.g424500
I	OG0000909	UTEX250_A10.28210	FBT1	Cre01.g007737
I	OG0000910	UTEX250_A10.28450		Cre09.g392655
I	OG0000910	UTEX250_A10.30300		Cre07.g327500
I	OG0000911	UTEX250_A10.29035
I	OG0000914	UTEX250_A11.31850		Cre09.g405150
I	OG0000915	UTEX250_A11.33180	MSH1	Cre06.g250850
I	OG0000916	UTEX250_A11.33415		Cre06.g278254
I	OG0000917	UTEX250_A11.34695
I	OG0000918	UTEX250_A12.35250		Cre03.g202500
I	OG0000918	UTEX250_A12.35255		Cre17.g741000
I	OG0000919	UTEX250_A12.35270	LPAAT2	Cre17.g738350
I	OG0000920	UTEX250_A12.37990	RAD54B	Cre10.g430950
I	OG0000921	UTEX250_A12.38810	PXN1	Cre07.g353300	Cre02.g094250
I	OG0000932	UTEX250_A01.01065	ERG5	Cre06.g261200
I	OG0000933	UTEX250_A02.02075	TPIC1	Cre01.g029300
I	OG0000933	UTEX250_A11.33850
I	OG0000934	UTEX250_A02.02715		Cre07.g330600	Cre03.g184800	Cre03.g171200
I	OG0000935	UTEX250_A02.02940	PYK1	Cre12.g533550
I	OG0000936	UTEX250_A03.04285		Cre03.g146807
I	OG0000936	UTEX250_A04.07280		Cre03.g146807
I	OG0000938	UTEX250_A04.06005		Cre16.g688850
I	OG0000941	UTEX250_A04.06805	ANT1	Cre09.g386650	Cre06.g307300
I	OG0000942	UTEX250_A04.07125		Cre03.g168150
I	OG0000944	UTEX250_A04.07980
I	OG0000944	UTEX250_A07.15715
I	OG0000945	UTEX250_A05.08600		Cre12.g558600
I	OG0000946	UTEX250_A05.08855	XPG5	Cre07.g353950
I	OG0000947	UTEX250_A05.10055		Cre17.g743547	Cre17.g717050
I	OG0000948	UTEX250_A05.10135	VTI1A	Cre13.g577500
I	OG0000948	UTEX250_A05.10140	VTI1B	Cre13.g577500
I	OG0000949	UTEX250_A05.10425	LCI28	Cre09.g394658
I	OG0000950	UTEX250_A06.12205		Cre03.g182450
I	OG0000953	UTEX250_A06.14520
I	OG0000957	UTEX250_A07.17770	NAB1	Cre06.g268600
I	OG0000957	UTEX250_A10.29200
I	OG0000960	UTEX250_A08.18335		Cre16.g678773
I	OG0000960	UTEX250_A12.36860		Cre12.g518650
I	OG0000963	UTEX250_A09.23330		Cre06.g278148
I	OG0000964	UTEX250_A09.24045		Cre07.g336350
I	OG0000965	UTEX250_A09.25820		Cre01.g019100
I	OG0000965	UTEX250_A10.25850	PGDH1	Cre07.g344600
I	OG0000967	UTEX250_A10.28095		Cre07.g351300
I	OG0000969	UTEX250_A10.30025
I	OG0000970	UTEX250_A11.30395	PDI3	Cre16.g692751
I	OG0000971	UTEX250_A11.31110		Cre02.g084550
I	OG0000971	UTEX250_A11.31905
I	OG0000972	UTEX250_A11.31880		Cre16.g681850	Cre13.g573800
I	OG0000972	UTEX250_A11.31885		Cre16.g681850	Cre13.g573800
I	OG0000973	UTEX250_A11.32355	FAP295	Cre12.g493250	Cre16.g663200
I	OG0000974	UTEX250_A11.33130
I	OG0000974	UTEX250_A11.33895	MME1	Cre06.g268750
I	OG0000976	UTEX250_A11.34565		Cre09.g400516
I	OG0000976	UTEX250_A12.35835		Cre17.g726400
I	OG0000977	UTEX250_A12.35235		Cre09.g391949
I	OG0000980	UTEX250_A12.36180		Cre10.g441750	Cre09.g391171
I	OG0000981	UTEX250_A12.37615	VTC1	Cre12.g510250
I	OG0000981	UTEX250_A12.37620
I	OG0000982	UTEX250_A12.37900
I	OG0000982	UTEX250_A12.37905	RPL12	Cre12.g528750
I	OG0000998	UTEX250_A01.00695
I	OG0001000	UTEX250_A01.01345
I	OG0001002	UTEX250_A02.02290	LCI8A	Cre02.g144800
I	OG0001002	UTEX250_A04.06440	LCI8B	Cre02.g144800
I	OG0001003	UTEX250_A02.03205		Cre10.g455500
I	OG0001003	UTEX250_A11.32185		Cre12.g511100
I	OG0001004	UTEX250_A03.04135	CAX1	Cre12.g519500	Cre09.g409750
I	OG0001005	UTEX250_A03.05135		Cre06.g278142
I	OG0001006	UTEX250_A03.05435	RRAA1	Cre13.g578150
I	OG0001008	UTEX250_A04.06860	CGL97	Cre02.g080250	Cre16.g684300
I	OG0001009	UTEX250_A04.07760	GWD1	Cre07.g319300
I	OG0001010	UTEX250_A05.10080		Cre01.g035950
I	OG0001010	UTEX250_A11.30640		Cre01.g035950
I	OG0001011	UTEX250_A05.10175		Cre02.g142353
I	OG0001011	UTEX250_A10.29960
I	OG0001013	UTEX250_A05.11395	THI1A	Cre08.g365600
I	OG0001013	UTEX250_A05.11400	THI1B	Cre08.g365600
I	OG0001013	UTEX250_A05.11410	THI1C	Cre08.g365600
I	OG0001013	UTEX250_B12.41080		Cre08.g365600
I	OG0001017	UTEX250_A07.16285
I	OG0001018	UTEX250_A08.18210		Cre12.g549050
I	OG0001020	UTEX250_A08.19310		Cre10.g425100
I	OG0001021	UTEX250_A08.20240
I	OG0001021	UTEX250_A08.21030	CPLD17	Cre01.g047450
I	OG0001022	UTEX250_A08.20270		Cre12.g524700
I	OG0001025	UTEX250_A09.23130		Cre02.g146150
I	OG0001025	UTEX250_A09.25540
I	OG0001026	UTEX250_A09.23500		Cre03.g145227
I	OG0001027	UTEX250_A09.23895	POLQ1	Cre16.g664301
I	OG0001027	UTEX250_A09.23905		Cre16.g664301
I	OG0001028	UTEX250_A10.26220
I	OG0001029	UTEX250_A10.26665		Cre03.g209393	Cre03.g210513
I	OG0001035	UTEX250_A10.29755		Cre06.g264450
I	OG0001037	UTEX250_A11.31420		Cre09.g396450	Cre01.g002050
I	OG0001041	UTEX250_A12.37075	MTP1	Cre03.g145087
I	OG0001043	UTEX250_A12.37530
I	OG0001044	UTEX250_A12.38790
I	OG0001044	UTEX250_A12.39055		Cre01.g040500
I	OG0001068	UTEX250_A02.02295		Cre16.g688000
I	OG0001069	UTEX250_A02.03130
I	OG0001069	UTEX250_A11.30420		Cre01.g016570
I	OG0001070	UTEX250_A02.03525		Cre17.g726350
I	OG0001071	UTEX250_A03.03750		Cre17.g707400
I	OG0001073	UTEX250_A03.04075	SMC5	Cre10.g440300	Cre10.g440200
I	OG0001075	UTEX250_A03.05755		Cre12.g549250
I	OG0001076	UTEX250_A04.07615		Cre03.g179860
I	OG0001077	UTEX250_A04.07785
I	OG0001081	UTEX250_A05.09595		Cre17.g709550
I	OG0001082	UTEX250_A05.09655	PGI1A	Cre03.g175400
I	OG0001082	UTEX250_A06.13740	PGI1B	Cre03.g175400
I	OG0001083	UTEX250_A05.09715		Cre04.g215800
I	OG0001085	UTEX250_A05.10495		Cre17.g728250	Cre17.g802076	Cre12.g483500
I	OG0001087	UTEX250_A06.11885		Cre16.g648900
I	OG0001088	UTEX250_A06.11910	SNRK2I	Cre16.g657350	Cre12.g485600
I	OG0001089	UTEX250_A06.12085		Cre16.g672650
I	OG0001090	UTEX250_A06.12240		Cre10.g453100
I	OG0001090	UTEX250_A12.38030
I	OG0001091	UTEX250_A06.13160		Cre06.g269400
I	OG0001091	UTEX250_A11.34085		Cre06.g269400
I	OG0001092	UTEX250_A06.13595	POC8	Cre12.g559250
I	OG0001094	UTEX250_A07.14825		Cre16.g692800
I	OG0001095	UTEX250_A07.14835	KCA1	Cre13.g603750
I	OG0001096	UTEX250_A07.16735		Cre12.g530050
I	OG0001101	UTEX250_A09.24315	VIPP1	Cre13.g583550	Cre11.g468050
I	OG0001106	UTEX250_A10.28555		Cre10.g428750
I	OG0001106	UTEX250_A10.29005
I	OG0001107	UTEX250_A10.29030	EBP1	Cre17.g741200
I	OG0001109	UTEX250_A11.31520		Cre02.g085650
I	OG0001110	UTEX250_A11.32535	AEP1	Cre06.g262050
I	OG0001111	UTEX250_A11.32730	FAP304	Cre03.g190900	Cre01.g045150	Cre01.g044900	Cre06.g278190
I	OG0001112	UTEX250_A11.34685	VIP1	Cre01.g052650	Cre03.g185500
I	OG0001112	UTEX250_B11.40820		Cre01.g052650	Cre03.g185500
I	OG0001113	UTEX250_A12.36340		Cre16.g664050
I	OG0001114	UTEX250_A12.36430	PROB1	Cre17.g705700	Cre17.g705850
I	OG0001117	UTEX250_A12.39345
I	OG0001140	UTEX250_A01.00530	TSN1	Cre03.g193800
I	OG0001142	UTEX250_A01.01160		Cre16.g669400	Cre12.g542750
I	OG0001144	UTEX250_A02.01670	CGL104	Cre04.g225600	Cre10.g447100
I	OG0001146	UTEX250_A02.03445		Cre06.g301550
I	OG0001146	UTEX250_A10.28775
I	OG0001148	UTEX250_A03.04800	FAP314	Cre12.g529150
I	OG0001149	UTEX250_A03.05010	CPL18	Cre12.g499950	Cre04.g219200
I	OG0001151	UTEX250_A04.06340	GPM1A	Cre06.g272050
I	OG0001151	UTEX250_A10.27330	GPM1B	Cre06.g272050
I	OG0001155	UTEX250_A04.08405		Cre03.g167150
I	OG0001158	UTEX250_A05.09670		Cre13.g566700
I	OG0001158	UTEX250_A10.28665		Cre13.g566700
I	OG0001159	UTEX250_A05.09825		Cre07.g356750
I	OG0001160	UTEX250_A05.10075
I	OG0001161	UTEX250_A05.10265		Cre03.g204300
I	OG0001164	UTEX250_A05.11375	PGK1A	Cre11.g467770
I	OG0001164	UTEX250_A12.35120	PGK1B	Cre11.g467770
I	OG0001165	UTEX250_A06.11665	CGLD17	Cre12.g503150	Cre12.g514950
I	OG0001166	UTEX250_A06.11995	RPS26	Cre16.g682300
I	OG0001167	UTEX250_A06.13330
I	OG0001168	UTEX250_A06.13950		Cre16.g659750	Cre12.g498850
I	OG0001170	UTEX250_A07.14830		Cre02.g081200
I	OG0001171	UTEX250_A07.15705		Cre06.g285700
I	OG0001174	UTEX250_A07.16770		Cre01.g007700
I	OG0001175	UTEX250_A07.17455		Cre03.g168700	Cre10.g438100
I	OG0001176	UTEX250_A07.17480		Cre13.g578850
I	OG0001176	UTEX250_A07.17485		Cre13.g578850
I	OG0001179	UTEX250_A08.19445
I	OG0001179	UTEX250_A11.33260		Cre02.g800220
I	OG0001180	UTEX250_A08.20590		Cre01.g049450
I	OG0001181	UTEX250_A08.21125	CYN47	Cre14.g628450	Cre02.g080850
I	OG0001183	UTEX250_A09.22590
I	OG0001183	UTEX250_A10.29075		Cre06.g260350
I	OG0001184	UTEX250_A09.23595
I	OG0001184	UTEX250_A09.23625		Cre06.g278156	Cre06.g267200
I	OG0001185	UTEX250_A09.24505		Cre13.g801529	Cre09.g390541	Cre12.g504400
I	OG0001187	UTEX250_A09.25555		Cre17.g718800
I	OG0001188	UTEX250_A10.26600		Cre03.g194250
I	OG0001188	UTEX250_A10.26615
I	OG0001189	UTEX250_A10.27065
I	OG0001190	UTEX250_A10.27410	CDPK13	Cre08.g382800
I	OG0001192	UTEX250_A10.29990		Cre03.g184500
I	OG0001193	UTEX250_A11.30615		Cre13.g580050
I	OG0001194	UTEX250_A11.30760		Cre03.g207351
I	OG0001194	UTEX250_A11.32040		Cre03.g207351
I	OG0001195	UTEX250_A11.31180	FAP204	Cre02.g104900
I	OG0001196	UTEX250_A11.31750	MPPA1	Cre12.g509750	Cre17.g722800
I	OG0001197	UTEX250_A11.31760		Cre01.g030250
I	OG0001202	UTEX250_A11.33730	MOTR2	Cre16.g695500	Cre13.g580150
I	OG0001203	UTEX250_A11.33785		Cre10.g423500
I	OG0001203	UTEX250_A11.33790	HMOX1	Cre10.g423500
I	OG0001204	UTEX250_A11.34510	OXA1	Cre08.g373583	Cre03.g198150
I	OG0001205	UTEX250_A12.36740	LC7	Cre12.g546400	Cre08.g376550
I	OG0001206	UTEX250_A12.37245		Cre16.g674750
I	OG0001209	UTEX250_A12.38165		Cre04.g230830	Cre03.g200100
I	OG0001210	UTEX250_A12.39155		Cre02.g088750
I	OG0001211	UTEX250_A12.39350	ASP2	Cre01.g026500	Cre01.g051950
I	OG0001212	UTEX250_A12.39440		Cre02.g143600
I	OG0001233	UTEX250_A01.00380		Cre17.g729450
I	OG0001234	UTEX250_A01.01340		Cre06.g273500
I	OG0001235	UTEX250_A01.01420
I	OG0001235	UTEX250_A02.02380	MEI2	Cre07.g338150
I	OG0001237	UTEX250_A02.01765
I	OG0001237	UTEX250_A07.14885		Cre16.g664450
I	OG0001238	UTEX250_A02.01840		Cre12.g558353
I	OG0001239	UTEX250_A02.01990		Cre16.g691050
I	OG0001242	UTEX250_A02.02795		Cre02.g119650	Cre05.g232751
I	OG0001243	UTEX250_A02.03275	APC8A	Cre16.g681578
I	OG0001243	UTEX250_A11.31265	APC8B	Cre16.g681578
I	OG0001244	UTEX250_A02.03285		Cre16.g672750
I	OG0001244	UTEX250_A11.32755		Cre16.g672750
I	OG0001247	UTEX250_A03.05260	RAB18B	Cre06.g278139	Cre11.g482900
I	OG0001248	UTEX250_A03.05585		Cre16.g677450
I	OG0001251	UTEX250_A04.08310		Cre09.g401515
I	OG0001251	UTEX250_A10.27545
I	OG0001253	UTEX250_A05.08865		Cre01.g002400
I	OG0001255	UTEX250_A05.11595		Cre04.g232402	Cre06.g298500
I	OG0001257	UTEX250_A06.13130	VPS53	Cre06.g259600
I	OG0001258	UTEX250_A06.13300	METC1	Cre16.g669550
I	OG0001260	UTEX250_A06.13895		Cre10.g437450
I	OG0001260	UTEX250_A09.24785
I	OG0001261	UTEX250_A06.14005	ATF1	Cre08.g375500
I	OG0001262	UTEX250_A07.16205	AGP1	Cre13.g567950
I	OG0001263	UTEX250_A07.16805	NUP50B	Cre15.g641000
I	OG0001263	UTEX250_A07.16810	NUP50A	Cre15.g641000
I	OG0001264	UTEX250_A07.17105		Cre05.g241350	Cre07.g339104	Cre12.g527100
I	OG0001265	UTEX250_A07.17120
I	OG0001266	UTEX250_A07.17200	CGS1
I	OG0001267	UTEX250_A07.18055	FAP173	Cre16.g690879
I	OG0001268	UTEX250_A08.18800	SRS7	Cre06.g278239
I	OG0001269	UTEX250_A08.19830		Cre16.g674964
I	OG0001270	UTEX250_A08.21510	HSLU1	Cre12.g510900	Cre02.g147850
I	OG0001271	UTEX250_A08.21520
I	OG0001271	UTEX250_A09.23045		Cre09.g398104
I	OG0001272	UTEX250_A09.22035	CPLD32	Cre02.g109800
I	OG0001275	UTEX250_A09.24560	GAPC1A	Cre12.g485150
I	OG0001275	UTEX250_A12.36950	GAPC1B	Cre12.g485150
I	OG0001276	UTEX250_A09.25050	ATG4	Cre12.g510100
I	OG0001277	UTEX250_A09.25130	ATPVA2	Cre04.g220350	Cre11.g467705	Cre09.g402500
I	OG0001278	UTEX250_A10.26555		Cre03.g158550
I	OG0001279	UTEX250_A10.26795		Cre03.g182300
I	OG0001281	UTEX250_A10.26840		Cre16.g659400
I	OG0001282	UTEX250_A10.27590	RPPK2A	Cre09.g394550
I	OG0001282	UTEX250_A10.27595	RPPK2B	Cre09.g394550
I	OG0001283	UTEX250_A10.28845	SLP1A	Cre03.g197400
I	OG0001283	UTEX250_A10.28850	SLP1B	Cre03.g197400
I	OG0001284	UTEX250_A10.29100		Cre06.g278263
I	OG0001286	UTEX250_A10.29745		Cre16.g673841
I	OG0001290	UTEX250_A11.33480	APC1	Cre13.g579100
I	OG0001290	UTEX250_A11.33485
I	OG0001294	UTEX250_A12.35600		Cre06.g250500	Cre05.g234664
I	OG0001295	UTEX250_A12.36230		Cre01.g055432
I	OG0001296	UTEX250_A12.36380	TMU1	Cre01.g021150
I	OG0001297	UTEX250_A12.37730		Cre02.g100300
I	OG0001298	UTEX250_A12.39120	DHAR1	Cre10.g456750
I	OG0001299	UTEX250_A12.39185	CDD5	Cre10.g439200
I	OG0001300	UTEX250_A12.39385		Cre12.g552001	Cre06.g306650
I	OG0001320	UTEX250_A02.01775	ODA5	Cre16.g666150	Cre07.g342850
I	OG0001321	UTEX250_A02.02055		Cre13.g604650
I	OG0001322	UTEX250_A02.03485
I	OG0001322	UTEX250_A02.03490
I	OG0001322	UTEX250_A04.06070		Cre12.g517100
I	OG0001323	UTEX250_A02.03575		Cre13.g573450
I	OG0001324	UTEX250_A03.04300	NUO6	Cre10.g422600
I	OG0001325	UTEX250_A04.06040	ENO1	Cre12.g513200
I	OG0001326	UTEX250_A04.06075		Cre07.g319002
I	OG0001326	UTEX250_A07.16315		Cre07.g319002
I	OG0001326	UTEX250_A07.16320		Cre07.g319002
I	OG0001326	UTEX250_A07.16325		Cre07.g319002
I	OG0001326	UTEX250_B12.41140		Cre07.g319002
I	OG0001328	UTEX250_A04.06710		Cre03.g165700
I	OG0001329	UTEX250_A04.06715	GDH2	Cre09.g388800	Cre05.g232150
I	OG0001330	UTEX250_A04.06980		Cre02.g074650
I	OG0001331	UTEX250_A04.07440	CGLD36	Cre16.g673550
I	OG0001332	UTEX250_A04.07810	SEC23A	Cre03.g180850
I	OG0001333	UTEX250_A04.08440		Cre11.g467680	Cre13.g564750
I	OG0001334	UTEX250_A05.08820		Cre16.g684850	Cre04.g213500
I	OG0001335	UTEX250_A05.09530		Cre15.g643703
I	OG0001336	UTEX250_A05.09660	PDI5	Cre02.g104350
I	OG0001340	UTEX250_A05.10500	MSD2B	Cre13.g605150
I	OG0001340	UTEX250_A05.10505	MSD2A	Cre13.g605150
I	OG0001341	UTEX250_A05.10740	RPB2	Cre02.g075150
I	OG0001342	UTEX250_A05.10945	HSF1	Cre09.g387150
I	OG0001344	UTEX250_A06.12475		Cre09.g390319
I	OG0001345	UTEX250_A06.12620		Cre16.g682100
I	OG0001346	UTEX250_A06.13085		Cre16.g690250
I	OG0001347	UTEX250_A06.13190		Cre02.g102600
I	OG0001348	UTEX250_A06.14075		Cre17.g713100
I	OG0001352	UTEX250_A07.16110		Cre04.g216650
I	OG0001355	UTEX250_A08.18410	UAF3	Cre12.g549100	Cre07.g352650
I	OG0001357	UTEX250_A08.18870		Cre12.g541352
I	OG0001357	UTEX250_A08.18885		Cre12.g541352
I	OG0001358	UTEX250_A08.19620		Cre11.g467766
I	OG0001359	UTEX250_A08.20570		Cre01.g033516	Cre01.g800092
I	OG0001361	UTEX250_A08.21315
I	OG0001361	UTEX250_A08.21320		Cre07.g313100
I	OG0001361	UTEX250_A12.38130
I	OG0001362	UTEX250_A08.21595	NUP189	Cre02.g086887
I	OG0001364	UTEX250_A09.22630	VIG1	Cre09.g393358
I	OG0001364	UTEX250_A12.38075
I	OG0001365	UTEX250_A09.22870	MAP1D	Cre05.g237000
I	OG0001366	UTEX250_A09.23635		Cre09.g392542
I	OG0001371	UTEX250_A09.25790	KU70	Cre13.g607500
I	OG0001372	UTEX250_A10.26595
I	OG0001372	UTEX250_A11.34195
I	OG0001372	UTEX250_B11.40780
I	OG0001373	UTEX250_A10.26660
I	OG0001374	UTEX250_A10.27270	CHYB1A	Cre04.g215050
I	OG0001374	UTEX250_A10.27280	CHYB1B	Cre04.g215050
I	OG0001376	UTEX250_A10.27585		Cre03.g160850
I	OG0001378	UTEX250_A10.28295		Cre03.g187700
I	OG0001380	UTEX250_A10.29215	PDY2	Cre16.g648350
I	OG0001381	UTEX250_A10.29355	GAL1	Cre17.g732300
I	OG0001382	UTEX250_A10.29465
I	OG0001383	UTEX250_A10.29785	EFG8	Cre06.g259150
I	OG0001384	UTEX250_A10.30180		Cre08.g384800	Cre08.g384600
I	OG0001386	UTEX250_A11.32335	PUF1	Cre12.g528950
I	OG0001387	UTEX250_A11.32650		Cre07.g346418
I	OG0001389	UTEX250_A11.33550	CGL87	Cre14.g613450
I	OG0001390	UTEX250_A12.34875		Cre02.g144006
I	OG0001392	UTEX250_A12.35180	GLD1	Cre17.g725550
I	OG0001394	UTEX250_A12.35970	RAB11	Cre03.g189250
I	OG0001395	UTEX250_A12.37040		Cre03.g143947
I	OG0001395	UTEX250_A12.37045		Cre03.g143947
I	OG0001396	UTEX250_A12.37810	PSL2	Cre07.g332786
I	OG0001396	UTEX250_A12.37815		Cre07.g332786
I	OG0001397	UTEX250_A12.38460		Cre10.g430501
I	OG0001400	UTEX250_A12.39420		Cre06.g281150
I	OG0001401	UTEX250_A12.39430	CIS1	Cre12.g514750
I	OG0001401	UTEX250_B05.39985		Cre12.g514750
I	OG0001424	UTEX250_A01.00365	TSM2	Cre12.g487100
I	OG0001425	UTEX250_A01.00370		Cre10.g801139
I	OG0001427	UTEX250_A01.01230		Cre09.g406500
I	OG0001428	UTEX250_A02.01540	GSK3	Cre12.g511850
I	OG0001429	UTEX250_A02.01825		Cre17.g696250	Cre17.g802019
I	OG0001430	UTEX250_A02.02065	LDH1	Cre07.g324550
I	OG0001431	UTEX250_A02.02385		Cre13.g603400
I	OG0001431	UTEX250_A02.02395
I	OG0001433	UTEX250_A02.02665	CLASP1	Cre03.g154425
I	OG0001434	UTEX250_A02.02870		Cre07.g312900
I	OG0001435	UTEX250_A02.03200		Cre09.g388986
I	OG0001436	UTEX250_A02.03290		Cre02.g114500
I	OG0001437	UTEX250_A02.03330		Cre10.g429200
I	OG0001439	UTEX250_A03.04165	HDA10	Cre11.g477800
I	OG0001440	UTEX250_A03.04475	SMC6A	Cre12.g525050
I	OG0001441	UTEX250_A03.04565	THK1	Cre03.g192600
I	OG0001443	UTEX250_A03.05160		Cre06.g280500
I	OG0001444	UTEX250_A03.05175		Cre16.g695600	Cre01.g003376
I	OG0001445	UTEX250_A03.05615
I	OG0001446	UTEX250_A03.05775		Cre17.g726050
I	OG0001447	UTEX250_A04.06225	CGL64A	Cre07.g318350
I	OG0001447	UTEX250_A07.17575	CGL64B	Cre07.g318350
I	OG0001450	UTEX250_A04.07060		Cre12.g508050
I	OG0001451	UTEX250_A04.07325		Cre16.g671450
I	OG0001452	UTEX250_A04.07415		Cre10.g461250
I	OG0001455	UTEX250_A05.09240	SOX1A	Cre12.g493500
I	OG0001455	UTEX250_A05.09245	SOX1B	Cre12.g493500
I	OG0001455	UTEX250_B05.39900
I	OG0001456	UTEX250_A05.09495		Cre11.g467648	Cre16.g664801
I	OG0001457	UTEX250_A05.10045	UGE1	Cre04.g214502
I	OG0001458	UTEX250_A05.10615
I	OG0001459	UTEX250_A05.10620	PRPL28	Cre06.g265800
I	OG0001460	UTEX250_A05.11050		Cre10.g420900
I	OG0001462	UTEX250_A06.12775	CGL63	Cre10.g444800
I	OG0001463	UTEX250_A06.13110	MTF1	Cre09.g392729	Cre12.g560550
I	OG0001465	UTEX250_A06.13545	NAGS1	Cre16.g694850
I	OG0001467	UTEX250_A07.14850	FBP2	Cre12.g510650
I	OG0001468	UTEX250_A07.15590	APK1	Cre16.g677500
I	OG0001469	UTEX250_A07.15830
I	OG0001470	UTEX250_A07.16095		Cre08.g368500
I	OG0001471	UTEX250_A07.16220		Cre02.g800236
I	OG0001474	UTEX250_A07.16815	FSD1	Cre10.g436050
I	OG0001475	UTEX250_A07.17540	LIG4	Cre06.g277801	Cre10.g801121	Cre10.g433550
I	OG0001476	UTEX250_A08.18325		Cre09.g394880
I	OG0001476	UTEX250_A08.18330		Cre09.g394880
I	OG0001478	UTEX250_A08.19545	CGL13	Cre01.g022600
I	OG0001479	UTEX250_A08.20735	CPLD58	Cre06.g261500
I	OG0001480	UTEX250_A08.20745		Cre01.g015150	Cre01.g014900
I	OG0001481	UTEX250_A08.20855
I	OG0001483	UTEX250_A08.21025
I	OG0001483	UTEX250_A12.35045		Cre12.g501050
I	OG0001484	UTEX250_A08.21055		Cre08.g380151
I	OG0001486	UTEX250_A08.21610		Cre02.g087250
I	OG0001487	UTEX250_A08.21725	BCC3	Cre08.g373050
I	OG0001490	UTEX250_A09.22585		Cre09.g412700	Cre07.g351500
I	OG0001491	UTEX250_A09.22755		Cre16.g650350
I	OG0001492	UTEX250_A09.23065	FTSH3	Cre01.g019850
I	OG0001493	UTEX250_A09.23560	HDZ1	Cre03.g174500
I	OG0001494	UTEX250_A09.23980		Cre16.g681250	Cre16.g801975	Cre03.g144687
I	OG0001495	UTEX250_A09.23985		Cre08.g385050
I	OG0001497	UTEX250_A09.24420	ATP2	Cre17.g698000
I	OG0001499	UTEX250_A09.24745		Cre16.g653700
I	OG0001500	UTEX250_A09.24810		Cre01.g031750
I	OG0001503	UTEX250_A10.26190	EIF3D	Cre05.g242300
I	OG0001504	UTEX250_A10.26275		Cre14.g801644
I	OG0001505	UTEX250_A10.26340		Cre10.g421850
I	OG0001508	UTEX250_A10.28535		Cre07.g356600
I	OG0001510	UTEX250_A11.30600		Cre12.g500350
I	OG0001512	UTEX250_A11.31065		Cre07.g313122
I	OG0001513	UTEX250_A11.32275	SEC63	Cre16.g657850
I	OG0001514	UTEX250_A11.33160	PP1C	Cre06.g292550
I	OG0001515	UTEX250_A11.33175	ECH3	Cre16.g695050
I	OG0001515	UTEX250_A11.33525
I	OG0001518	UTEX250_A11.33330		Cre12.g494200	Cre12.g801346
I	OG0001519	UTEX250_A11.33475
I	OG0001520	UTEX250_A11.33555	CPLD42	Cre01.g004450
I	OG0001522	UTEX250_A12.35100		Cre12.g523050
I	OG0001523	UTEX250_A12.35210	TERT1	Cre04.g213652
I	OG0001525	UTEX250_A12.35580		Cre01.g012900
I	OG0001526	UTEX250_A12.35775	GLC2B	Cre17.g725350
I	OG0001528	UTEX250_A12.36425		Cre17.g733208	Cre04.g213905
I	OG0001529	UTEX250_A12.36455		Cre08.g379350	Cre06.g263850
I	OG0001530	UTEX250_A12.36615		Cre12.g490250
I	OG0001534	UTEX250_A12.38275	COX12	Cre06.g304350
I	OG0001535	UTEX250_A12.38465		Cre17.g736650	Cre04.g213250
I	OG0001536	UTEX250_A12.38555	SBE2	Cre06.g270100	Cre10.g444700
I	OG0001556	UTEX250_A01.00570	OGD1	Cre12.g537200
I	OG0001557	UTEX250_A01.00775		Cre05.g243150
I	OG0001559	UTEX250_A01.01140		Cre01.g013600
I	OG0001559	UTEX250_A04.06160
I	OG0001560	UTEX250_A02.01610		Cre14.g618860
I	OG0001561	UTEX250_A02.01815		Cre12.g513150
I	OG0001561	UTEX250_A08.20885		Cre12.g513150
I	OG0001562	UTEX250_A02.01995		Cre14.g629960	Cre07.g319500
I	OG0001564	UTEX250_A02.02500	CGL125	Cre07.g338800	Cre07.g338700	Cre07.g338900
I	OG0001567	UTEX250_A02.02810		Cre09.g401886
I	OG0001568	UTEX250_A02.02825	SPC18	Cre09.g406800
I	OG0001569	UTEX250_A02.02845		Cre05.g244900
I	OG0001570	UTEX250_A02.02930	RPSA1	Cre10.g432800
I	OG0001571	UTEX250_A02.03115	EPT1	Cre12.g538450
I	OG0001572	UTEX250_A02.03405		Cre07.g315400
I	OG0001572	UTEX250_A07.15110		Cre07.g315400
I	OG0001573	UTEX250_A02.03425
I	OG0001575	UTEX250_A03.04220		Cre14.g627850
I	OG0001576	UTEX250_A03.04290		Cre13.g577450
I	OG0001577	UTEX250_A03.04395		Cre10.g427700
I	OG0001578	UTEX250_A03.04785	ISA3	Cre03.g207713
I	OG0001579	UTEX250_A03.04865		Cre14.g611552
I	OG0001580	UTEX250_A03.04890		Cre02.g083850
I	OG0001582	UTEX250_A03.05080		Cre14.g619350
I	OG0001584	UTEX250_A03.05120		Cre06.g273000
I	OG0001585	UTEX250_A03.05165	GOT1	Cre09.g389100
I	OG0001587	UTEX250_A03.05195		Cre04.g214097
I	OG0001588	UTEX250_A03.05440		Cre06.g295400
I	OG0001589	UTEX250_A03.05460	GSNOR1	Cre12.g543400	Cre12.g543350
I	OG0001590	UTEX250_A03.05510	HSLV1	Cre14.g628350
I	OG0001591	UTEX250_A03.05540	RBX1	Cre12.g543450
I	OG0001595	UTEX250_A04.06930		Cre07.g320150
I	OG0001596	UTEX250_A04.07300		Cre04.g215650
I	OG0001598	UTEX250_A04.07390		Cre02.g089608
I	OG0001598	UTEX250_A04.07395		Cre02.g089608
I	OG0001599	UTEX250_A04.07650	ZIP7	Cre06.g281900
I	OG0001601	UTEX250_A04.07920	SBE1	Cre06.g289850
I	OG0001602	UTEX250_A04.07925	COQ10	Cre07.g345700
I	OG0001603	UTEX250_A04.08260	NUP155	Cre09.g394350
I	OG0001604	UTEX250_A04.08390	RPC34	Cre07.g314950
I	OG0001605	UTEX250_A05.08790	PSRP7	Cre12.g519180
I	OG0001606	UTEX250_A05.08955		Cre02.g082050
I	OG0001607	UTEX250_A05.08960	SELU1	Cre06.g263550
I	OG0001608	UTEX250_A05.09135		Cre02.g118300
I	OG0001609	UTEX250_A05.09255	GPT3	Cre12.g503000
I	OG0001610	UTEX250_A05.09370	MRPS18	Cre09.g388282
I	OG0001611	UTEX250_A05.09820	CGL122	Cre02.g086550	Cre02.g109250
I	OG0001612	UTEX250_A05.09965		Cre11.g476150
I	OG0001613	UTEX250_A05.10130		Cre12.g505300
I	OG0001613	UTEX250_B12.40925		Cre12.g505300
I	OG0001614	UTEX250_A05.10250		Cre06.g260950
I	OG0001615	UTEX250_A05.10355	TRPA1	Cre12.g528700
I	OG0001616	UTEX250_A05.10415		Cre01.g023100
I	OG0001617	UTEX250_A05.10435	RPE1	Cre12.g511900
I	OG0001618	UTEX250_A05.10610	RPT1	Cre14.g625400
I	OG0001619	UTEX250_A05.10660	ALK2	Cre04.g220700
I	OG0001620	UTEX250_A05.10755	QOR1	Cre16.g677950
I	OG0001624	UTEX250_A05.11000		Cre05.g239050
I	OG0001626	UTEX250_A05.11080		Cre11.g467591
I	OG0001627	UTEX250_A05.11580	NUOS4	Cre16.g681700	Cre03.g146247
I	OG0001628	UTEX250_A05.11590		Cre12.g522450
I	OG0001629	UTEX250_A06.11985	PWD1	Cre17.g719900
I	OG0001630	UTEX250_A06.12185	GSA1	Cre03.g158000
I	OG0001631	UTEX250_A06.12645	DGTT6	Cre08.g377300
I	OG0001633	UTEX250_A06.12805		Cre07.g322450
I	OG0001634	UTEX250_A06.12965	UPF2	Cre17.g729250
I	OG0001635	UTEX250_A06.13025	RAE1	Cre06.g278097
I	OG0001636	UTEX250_A06.13650		Cre10.g439850
I	OG0001637	UTEX250_A06.13715		Cre14.g630400
I	OG0001638	UTEX250_A06.13925	SQD2	Cre01.g038550
I	OG0001640	UTEX250_A06.14100	TPD1	Cre12.g500450
I	OG0001641	UTEX250_A06.14190		Cre08.g382515
I	OG0001642	UTEX250_A06.14500	IPB1	Cre01.g034000
I	OG0001645	UTEX250_A07.14785	MDM38	Cre15.g639150
I	OG0001646	UTEX250_A07.15055		Cre10.g801224
I	OG0001647	UTEX250_A07.16230		Cre17.g740430
I	OG0001649	UTEX250_A07.16440	IRK1A	Cre06.g311650
I	OG0001649	UTEX250_A09.22250	IRK1B	Cre06.g311650
I	OG0001650	UTEX250_A07.16480		Cre02.g095107
I	OG0001651	UTEX250_A07.16565		Cre03.g197600
I	OG0001652	UTEX250_A07.16715	NOM1	Cre09.g801091	Cre09.g415200
I	OG0001653	UTEX250_A07.16950		Cre12.g528350
I	OG0001654	UTEX250_A07.17060		Cre01.g029850
I	OG0001655	UTEX250_A07.17305	MRPL14	Cre12.g550650	Cre55.g802245
I	OG0001656	UTEX250_A07.17410	CPN23	Cre12.g505850
I	OG0001657	UTEX250_A07.17570		Cre03.g203600
I	OG0001658	UTEX250_A07.17765	AST2	Cre01.g051800
I	OG0001659	UTEX250_A07.17975	METM1	Cre06.g250200
I	OG0001660	UTEX250_A08.18435	SNE1	Cre01.g019250
I	OG0001661	UTEX250_A08.18540	MLDP1	Cre09.g405500
I	OG0001662	UTEX250_A08.18700		Cre09.g407700
I	OG0001663	UTEX250_A08.18775		Cre09.g412750
I	OG0001664	UTEX250_A08.19070		Cre02.g076150
I	OG0001666	UTEX250_A08.19385		Cre12.g496950
I	OG0001667	UTEX250_A08.19530		Cre13.g579950
I	OG0001668	UTEX250_A08.19730		Cre04.g218450
I	OG0001668	UTEX250_A12.39380
I	OG0001669	UTEX250_A08.19745	CKS1A	Cre03.g180350
I	OG0001669	UTEX250_A10.27445	CKS1B	Cre03.g180350
I	OG0001670	UTEX250_A08.20210		Cre01.g053900
I	OG0001671	UTEX250_A08.20740		Cre10.g461000
I	OG0001673	UTEX250_A08.21425	PURB1	Cre13.g565321	Cre13.g565450
I	OG0001674	UTEX250_A08.21820	PRPS20	Cre12.g494750
I	OG0001675	UTEX250_A09.22110	HOP1	Cre03.g189950
I	OG0001677	UTEX250_A09.22380	RPA1	Cre12.g529600
I	OG0001678	UTEX250_A09.22475		Cre03.g179500	Cre10.g424900
I	OG0001680	UTEX250_A09.22920	PAM1	Cre03.g152850
I	OG0001681	UTEX250_A09.23050	RFA2	Cre02.g100000
I	OG0001684	UTEX250_A09.23940	ATM2	Cre17.g727650
I	OG0001686	UTEX250_A09.24610	EIF4E	Cre03.g199900
I	OG0001687	UTEX250_A09.24625	RPL14	Cre17.g701200
I	OG0001688	UTEX250_A09.24655	CDC5	Cre03.g197350
I	OG0001689	UTEX250_A09.24695	RPL27A	Cre02.g115200
I	OG0001690	UTEX250_A09.25015		Cre07.g312100
I	OG0001691	UTEX250_A09.25305	PKL1	Cre01.g050850
I	OG0001692	UTEX250_A09.25545		Cre10.g441200
I	OG0001695	UTEX250_A10.25875	PMM1	Cre14.g626900
I	OG0001698	UTEX250_A10.26500		Cre03.g190550
I	OG0001701	UTEX250_A10.27220	FAP20	Cre07.g351650
I	OG0001704	UTEX250_A10.28490	MND1	Cre06.g278850
I	OG0001704	UTEX250_A10.28495		Cre06.g278850
I	OG0001706	UTEX250_A10.29055		Cre06.g250750
I	OG0001707	UTEX250_A10.29365	RPS19	Cre02.g106600
I	OG0001711	UTEX250_A11.30775	PRPS10
I	OG0001712	UTEX250_A11.30810	VPS5A	Cre06.g281050
I	OG0001713	UTEX250_A11.30995	SHKH1	Cre03.g145747
I	OG0001717	UTEX250_A11.32280	RB47	Cre01.g039300
I	OG0001718	UTEX250_A11.32800		Cre01.g030550
I	OG0001718	UTEX250_A11.32805
I	OG0001719	UTEX250_A11.32900		Cre09.g388726
I	OG0001721	UTEX250_A11.33420		Cre06.g253300
I	OG0001722	UTEX250_A11.33495		Cre17.g744447
I	OG0001724	UTEX250_A11.34035		Cre01.g015600
I	OG0001725	UTEX250_A11.34165		Cre07.g349300	Cre07.g351600
I	OG0001726	UTEX250_A11.34490		Cre01.g024850
I	OG0001726	UTEX250_A11.34495		Cre01.g041583
I	OG0001727	UTEX250_A12.34830	PIT1	Cre17.g730250
I	OG0001728	UTEX250_A12.34890	FAT1	Cre06.g256750
I	OG0001729	UTEX250_A12.34935	ADT1	Cre06.g261800
I	OG0001730	UTEX250_A12.35000	SRP68	Cre06.g267100
I	OG0001732	UTEX250_A12.35215	SUFS1	Cre12.g525650
I	OG0001733	UTEX250_A12.35645	HMA1	Cre17.g720400
I	OG0001735	UTEX250_A12.35855		Cre06.g306400
I	OG0001736	UTEX250_A12.36125	KAT1	Cre17.g723650
I	OG0001738	UTEX250_A12.36575	RPS18	Cre06.g272950
I	OG0001739	UTEX250_A12.36780	MET1	Cre10.g461750	Cre06.g249500	Cre06.g249350	Cre06.g286650
I	OG0001740	UTEX250_A12.36795		Cre12.g485950
I	OG0001741	UTEX250_A12.37300	CGL156	Cre10.g429880
I	OG0001743	UTEX250_A12.37820
I	OG0001745	UTEX250_A12.38005	SYP1	Cre13.g588550
I	OG0001746	UTEX250_A12.38025		Cre04.g229948
I	OG0001747	UTEX250_A12.38335		Cre16.g801914	Cre16.g801913
I	OG0001748	UTEX250_A12.38430	PYR4	Cre03.g199423
I	OG0001749	UTEX250_A12.38630		Cre12.g493000
I	OG0001750	UTEX250_A12.38825		Cre07.g332800
I	OG0001791	UTEX250_A01.00500	RAD54A	Cre03.g189000
I	OG0001792	UTEX250_A01.00910		Cre17.g744247
I	OG0001793	UTEX250_A01.00940	E2F2	Cre07.g323000	Cre13.g572950
I	OG0001794	UTEX250_A01.01050	MAA7	Cre03.g161400
I	OG0001795	UTEX250_A01.01240	DDB1	Cre10.g432000
I	OG0001796	UTEX250_A01.01255		Cre03.g196400
I	OG0001798	UTEX250_A01.01315	PAN3	Cre02.g090150
I	OG0001799	UTEX250_A01.01435		Cre10.g445600
I	OG0001800	UTEX250_A02.01780	ATPVA1	Cre10.g461050
I	OG0001801	UTEX250_A02.01830		Cre10.g441000
I	OG0001802	UTEX250_A02.01980		Cre03.g145727
I	OG0001804	UTEX250_A02.02040		Cre03.g195700
I	OG0001805	UTEX250_A02.02145		Cre10.g442650
I	OG0001806	UTEX250_A02.02270		Cre12.g553100
I	OG0001807	UTEX250_A02.02605	THF1	Cre13.g562850
I	OG0001808	UTEX250_A02.02615	PBB1	Cre10.g424400
I	OG0001809	UTEX250_A02.02725		Cre05.g235700	Cre02.g105200
I	OG0001810	UTEX250_A02.03030	CPL8	Cre12.g520200
I	OG0001811	UTEX250_A02.03240
I	OG0001811	UTEX250_A02.03245
I	OG0001813	UTEX250_A02.03455	NOP14	Cre06.g260850
I	OG0001815	UTEX250_A02.03555	CUL2	Cre17.g734400
I	OG0001816	UTEX250_A02.03565	RPL35	Cre14.g617900
I	OG0001817	UTEX250_A02.03595		Cre05.g243451
I	OG0001818	UTEX250_A03.03705		Cre13.g604200
I	OG0001819	UTEX250_A03.03820		Cre02.g119050	Cre02.g119100
I	OG0001821	UTEX250_A03.04275	SEC13	Cre17.g715750
I	OG0001822	UTEX250_A03.04355	GGPS1	Cre12.g484200
I	OG0001823	UTEX250_A03.04415		Cre13.g584700
I	OG0001824	UTEX250_A03.04635		Cre08.g381650
I	OG0001825	UTEX250_A03.04835	EX1	Cre03.g163500
I	OG0001828	UTEX250_A03.05185		Cre09.g390282
I	OG0001829	UTEX250_A03.05200		Cre07.g326350
I	OG0001831	UTEX250_A03.05285		Cre09.g391541
I	OG0001832	UTEX250_A03.05400	PDX1	Cre15.g643550
I	OG0001834	UTEX250_A03.05425		Cre03.g182950
I	OG0001835	UTEX250_A03.05520	GMP1	Cre16.g672800
I	OG0001838	UTEX250_A04.06395		Cre02.g099200
I	OG0001840	UTEX250_A04.06550	MAP1A	Cre06.g279750
I	OG0001841	UTEX250_A04.06605		Cre01.g068377
I	OG0001842	UTEX250_A04.06610		Cre03.g149250
I	OG0001844	UTEX250_A04.06695	SHKG1	Cre03.g181300
I	OG0001845	UTEX250_A04.06720	RPL11	Cre01.g027000
I	OG0001847	UTEX250_A04.06950		Cre12.g530000
I	OG0001848	UTEX250_A04.07110	CPLD50	Cre07.g338350
I	OG0001849	UTEX250_A04.07140		Cre12.g544752
I	OG0001850	UTEX250_A04.07370	DYRKP1	Cre01.g008550	Cre07.g337300
I	OG0001852	UTEX250_A04.07775	RPL19	Cre02.g075700
I	OG0001853	UTEX250_A04.08035	PP2A1	Cre01.g055420
I	OG0001854	UTEX250_A04.08080		Cre15.g637350	Cre01.g027350
I	OG0001855	UTEX250_A04.08090	PAP4	Cre14.g625950
I	OG0001857	UTEX250_A04.08480		Cre16.g692116
I	OG0001858	UTEX250_A05.08530		Cre13.g586000
I	OG0001859	UTEX250_A05.08885		Cre15.g636896
I	OG0001860	UTEX250_A05.08965		Cre13.g573351
I	OG0001861	UTEX250_A05.08990	EGD2	Cre15.g635600
I	OG0001862	UTEX250_A05.09910		Cre13.g592550
I	OG0001863	UTEX250_A05.09920	UBA4	Cre09.g402034
I	OG0001864	UTEX250_A05.09935		Cre03.g196900
I	OG0001865	UTEX250_A05.10050	RRM11	Cre12.g529500
I	OG0001866	UTEX250_A05.10160		Cre02.g074511	Cre15.g640200
I	OG0001869	UTEX250_A05.10280	TSQ1	Cre14.g614900
I	OG0001870	UTEX250_A05.10350		Cre12.g502050
I	OG0001871	UTEX250_A05.10380		Cre14.g630895
I	OG0001872	UTEX250_A05.10430		Cre09.g395700
I	OG0001875	UTEX250_A05.10600		Cre02.g093950
I	OG0001876	UTEX250_A05.10625	TSV2	Cre12.g537100
I	OG0001877	UTEX250_A05.10800		Cre02.g080350
I	OG0001879	UTEX250_A05.11120	FUM2	Cre01.g020223
I	OG0001881	UTEX250_A05.11425		Cre15.g801738
I	OG0001882	UTEX250_A05.11515		Cre12.g508000
I	OG0001884	UTEX250_A06.11840	RECA1	Cre07.g314650
I	OG0001885	UTEX250_A06.12410		Cre06.g307450
I	OG0001886	UTEX250_A06.12440	AP4E1	Cre06.g310000
I	OG0001887	UTEX250_A06.12505	XPG2	Cre10.g429050
I	OG0001888	UTEX250_A06.12590		Cre04.g224002
I	OG0001889	UTEX250_A06.12615		Cre56.g802249	Cre16.g683650
I	OG0001890	UTEX250_A06.12825	SDH1	Cre14.g619133
I	OG0001891	UTEX250_A06.12835		Cre06.g310450
I	OG0001892	UTEX250_A06.12905		Cre04.g225350
I	OG0001893	UTEX250_A06.13005	NURF55	Cre12.g523200
I	OG0001894	UTEX250_A06.13170		Cre06.g270850
I	OG0001895	UTEX250_A06.13375	NUOB16	Cre16.g664600
I	OG0001897	UTEX250_A06.13730		Cre07.g351450
I	OG0001898	UTEX250_A06.14085		Cre12.g557950
I	OG0001899	UTEX250_A06.14125	AAA3	Cre17.g697950
I	OG0001900	UTEX250_A06.14150		Cre15.g635650
I	OG0001901	UTEX250_A06.14240	HSP70E	Cre16.g677000
I	OG0001902	UTEX250_A06.14275	NEP1	Cre01.g009950
I	OG0001903	UTEX250_A06.14370	COQ2	Cre06.g291800
I	OG0001903	UTEX250_A06.14375		Cre06.g291800
I	OG0001904	UTEX250_A06.14550		Cre03.g175850
I	OG0001905	UTEX250_A06.14575	CPL3	Cre03.g185200
I	OG0001906	UTEX250_A06.14670	PRP17	Cre04.g226450
I	OG0001907	UTEX250_A07.14760	COPA1	Cre13.g565850
I	OG0001908	UTEX250_A07.14790	NDUFAF7	Cre02.g096400
I	OG0001909	UTEX250_A07.14975		Cre03.g155051
I	OG0001910	UTEX250_A07.15080
I	OG0001911	UTEX250_A07.15580	MRPS33	Cre17.g747697
I	OG0001913	UTEX250_A07.15920		Cre02.g082250	Cre02.g082200
I	OG0001914	UTEX250_A07.15930	THS1	Cre10.g451900
I	OG0001916	UTEX250_A07.16140	CPL12	Cre10.g466500
I	OG0001917	UTEX250_A07.16385	RPS7	Cre12.g498900
I	OG0001919	UTEX250_A07.16515		Cre01.g043000
I	OG0001920	UTEX250_A07.16630	SIR1	Cre08.g365692	Cre16.g693202
I	OG0001921	UTEX250_A07.16765	THK3	Cre12.g493550
I	OG0001922	UTEX250_A07.16795		Cre17.g736850	Cre13.g570150
I	OG0001923	UTEX250_A07.17580		Cre01.g039600
I	OG0001924	UTEX250_A07.17755		Cre06.g274500
I	OG0001926	UTEX250_A07.18060	RPL13A	Cre12.g532550
I	OG0001927	UTEX250_A08.18265	CPX1	Cre02.g085450
I	OG0001929	UTEX250_A08.18590	NHP2	Cre16.g690500	Cre16.g688600
I	OG0001930	UTEX250_A08.18755		Cre12.g496650
I	OG0001931	UTEX250_A08.18780		Cre14.g625802
I	OG0001932	UTEX250_A08.18805		Cre09.g393136
I	OG0001933	UTEX250_A08.18835	PREP1	Cre01.g020918
I	OG0001937	UTEX250_A08.19630		Cre12.g551050
I	OG0001938	UTEX250_A08.19655	TRA1	Cre12.g527850
I	OG0001939	UTEX250_A08.19860	AGS1	Cre09.g416050
I	OG0001940	UTEX250_A08.20080	PRMT10	Cre12.g558100
I	OG0001943	UTEX250_A08.20675		Cre06.g304750
I	OG0001944	UTEX250_A08.20715	RPS9	Cre08.g359750
I	OG0001945	UTEX250_A08.20795	RPL35A	Cre10.g459250
I	OG0001946	UTEX250_A08.20965	MTP5	Cre06.g289150
I	OG0001948	UTEX250_A08.21085	TSK1	Cre03.g160500
I	OG0001950	UTEX250_A08.21420	TMPK1	Cre03.g190750	Cre03.g190800
I	OG0001952	UTEX250_A08.21870	HLM1	Cre01.g004350
I	OG0001953	UTEX250_A08.21875	OTC1	Cre12.g489700
I	OG0001954	UTEX250_A09.21955		Cre08.g358563
I	OG0001955	UTEX250_A09.21980		Cre17.g718250
I	OG0001956	UTEX250_A09.22085		Cre16.g685200
I	OG0001957	UTEX250_A09.22115		Cre14.g632176
I	OG0001959	UTEX250_A09.22150		Cre14.g628800
I	OG0001960	UTEX250_A09.22180	IDH3	Cre04.g214500
I	OG0001961	UTEX250_A09.22200		Cre12.g560650
I	OG0001963	UTEX250_A09.22340	RPL10	Cre09.g388200
I	OG0001964	UTEX250_A09.22370		Cre03.g195600
I	OG0001966	UTEX250_A09.22830	NUP93	Cre17.g717800
I	OG0001967	UTEX250_A09.22945		Cre03.g204752
I	OG0001970	UTEX250_A09.23310	KIN13A	Cre09.g386700
I	OG0001971	UTEX250_A09.23320	MFL1	Cre16.g695950
I	OG0001972	UTEX250_A09.23420		Cre03.g156100
I	OG0001973	UTEX250_A09.23585	UCP1	Cre06.g278750
I	OG0001974	UTEX250_A09.23720	RPL13	Cre14.g630100
I	OG0001976	UTEX250_A09.24250		Cre17.g715350
I	OG0001977	UTEX250_A09.24285		Cre10.g452450
I	OG0001979	UTEX250_A09.24945		Cre10.g466450
I	OG0001980	UTEX250_A09.25000		Cre10.g424100
I	OG0001981	UTEX250_A09.25040		Cre12.g801375	Cre12.g509150
I	OG0001984	UTEX250_A09.25535	RPS4	Cre06.g308250
I	OG0001985	UTEX250_A09.25635	BIO3	Cre08.g373347	Cre17.g733650
I	OG0001986	UTEX250_A10.26290		Cre01.g017050
I	OG0001987	UTEX250_A10.26310		Cre09.g403300
I	OG0001988	UTEX250_A10.26485	MCM3	Cre06.g295700
I	OG0001989	UTEX250_A10.26525		Cre02.g103100
I	OG0001990	UTEX250_A10.26700		Cre03.g144907
I	OG0001991	UTEX250_A10.26750		Cre09.g408851
I	OG0001992	UTEX250_A10.27000	POLK1	Cre02.g079850
I	OG0001993	UTEX250_A10.27495		Cre12.g521400
I	OG0001994	UTEX250_A10.27940	THI4	Cre04.g214150
I	OG0001995	UTEX250_A10.28880		Cre03.g161800
I	OG0001998	UTEX250_A10.29310		Cre16.g667701	Cre16.g669950
I	OG0002000	UTEX250_A10.29560	MDH3	Cre02.g145800
I	OG0002001	UTEX250_A10.29735		Cre06.g800642
I	OG0002005	UTEX250_A11.31550		Cre10.g420400
I	OG0002006	UTEX250_A11.32070	SSA13	Cre03.g171550
I	OG0002007	UTEX250_A11.32225		Cre10.g434300
I	OG0002009	UTEX250_A11.32320	APSR1	Cre12.g517150
I	OG0002011	UTEX250_A11.32625	NUP214	Cre07.g313500
I	OG0002012	UTEX250_A11.32675		Cre09.g414850	Cre06.g272900
I	OG0002013	UTEX250_A11.32945	EGD1	Cre03.g213537
I	OG0002014	UTEX250_A11.33155		Cre07.g349950
I	OG0002016	UTEX250_A11.33325	DLD1	Cre18.g749847
I	OG0002017	UTEX250_A11.33340	GWD2	Cre07.g332300
I	OG0002018	UTEX250_A11.33390		Cre09.g394399
I	OG0002019	UTEX250_A11.33505	RPS17	Cre12.g498250
I	OG0002022	UTEX250_A11.33620		Cre01.g054000
I	OG0002023	UTEX250_A11.33680		Cre03.g187000
I	OG0002024	UTEX250_A11.34005		Cre14.g608050	Cre17.g746047
I	OG0002025	UTEX250_A11.34180		Cre11.g478950
I	OG0002026	UTEX250_A11.34210		Cre09.g386350
I	OG0002028	UTEX250_A11.34515	NDUFAF5	Cre13.g584750
I	OG0002029	UTEX250_A12.35055	REV1	Cre12.g550800	Cre55.g802248
I	OG0002030	UTEX250_A12.35295		Cre03.g158150
I	OG0002031	UTEX250_A12.36025	SYP2	Cre01.g010700
I	OG0002032	UTEX250_A12.36050	RMG1	Cre06.g290800
I	OG0002033	UTEX250_A12.36075		Cre04.g220850
I	OG0002035	UTEX250_A12.36450		Cre15.g640250
I	OG0002036	UTEX250_A12.36480		Cre17.g709250
I	OG0002037	UTEX250_A12.36495	PRMT5	Cre03.g176550
I	OG0002038	UTEX250_A12.36960	PAR1	Cre06.g304550
I	OG0002040	UTEX250_A12.37165	SYP4	Cre12.g507450
I	OG0002041	UTEX250_A12.37290		Cre03.g144967
I	OG0002042	UTEX250_A12.37310	DGTT4	Cre03.g205050
I	OG0002045	UTEX250_A12.37465	TOG1	Cre03.g149800
I	OG0002046	UTEX250_A12.37540
I	OG0002047	UTEX250_A12.37715	SPT1A	Cre04.g230144
I	OG0002047	UTEX250_A12.37725	SPT1B	Cre04.g230144
I	OG0002048	UTEX250_A12.37845	CAX4	Cre16.g683595
I	OG0002049	UTEX250_A12.38125	RNB1	Cre03.g208100
I	OG0002051	UTEX250_A12.38175	FNR1	Cre11.g476750
I	OG0002052	UTEX250_A12.38425		Cre09.g395300	Cre09.g413475
I	OG0002053	UTEX250_A12.38535		Cre02.g089150
I	OG0002054	UTEX250_A12.38750		Cre02.g091000
I	OG0002097	UTEX250_A01.00065		Cre16.g695300
I	OG0002098	UTEX250_A01.00150	COPD1	Cre02.g089100
I	OG0002099	UTEX250_A01.00325	GLYK1	Cre12.g542300
I	OG0002100	UTEX250_A01.00400		Cre16.g654350
I	OG0002101	UTEX250_A01.00490	FEC1	Cre07.g339750
I	OG0002102	UTEX250_A01.00565		Cre13.g605800
I	OG0002103	UTEX250_A01.00600	UXS1	Cre03.g169400
I	OG0002104	UTEX250_A01.00640		Cre04.g217929
I	OG0002106	UTEX250_A01.01005		Cre06.g277050
I	OG0002107	UTEX250_A01.01080	MML1	Cre06.g267800
I	OG0002108	UTEX250_A01.01130	ALG6	Cre16.g690150
I	OG0002109	UTEX250_A01.01145	HDH1	Cre02.g077350
I	OG0002110	UTEX250_A01.01200		Cre07.g325748
I	OG0002111	UTEX250_A01.01205		Cre08.g358567
I	OG0002112	UTEX250_A01.01210		Cre06.g264400
I	OG0002113	UTEX250_A01.01305		Cre03.g161050
I	OG0002114	UTEX250_A01.01320		Cre01.g053500
I	OG0002116	UTEX250_A01.01390		Cre04.g219787
I	OG0002118	UTEX250_A01.01415		Cre09.g397900
I	OG0002119	UTEX250_A02.01710	PRI2	Cre06.g293000
I	OG0002120	UTEX250_A02.01795		Cre12.g514450
I	OG0002121	UTEX250_A02.01845	RAD2	Cre03.g145687
I	OG0002122	UTEX250_A02.01855	RPS11	Cre12.g514500
I	OG0002123	UTEX250_A02.01885	RBM8A	Cre12.g526750
I	OG0002124	UTEX250_A02.01890	SNRKBG1	Cre12.g484350
I	OG0002126	UTEX250_A02.02180	RPS3A	Cre13.g568650
I	OG0002127	UTEX250_A02.02190	FTSH2	Cre17.g720050
I	OG0002128	UTEX250_A02.02315	POLA1	Cre04.g214350
I	OG0002129	UTEX250_A02.02400	LASPO1	Cre12.g528450
I	OG0002130	UTEX250_A02.02405		Cre06.g251951
I	OG0002131	UTEX250_A02.02495	CNX2	Cre13.g602901
I	OG0002133	UTEX250_A02.02600	CPL1	Cre03.g182600
I	OG0002134	UTEX250_A02.02620	COPZ1	Cre08.g371450
I	OG0002135	UTEX250_A02.02710		Cre05.g239250
I	OG0002136	UTEX250_A02.02760	GSH1	Cre02.g077100
I	OG0002137	UTEX250_A02.03095	FRK2	Cre13.g561850
I	OG0002140	UTEX250_A02.03510	PRPL13	Cre06.g264350
I	OG0002141	UTEX250_A02.03540		Cre06.g278175
I	OG0002142	UTEX250_A02.03545	NOP56	Cre12.g525200
I	OG0002143	UTEX250_A02.03600		Cre12.g507700
I	OG0002145	UTEX250_A03.03745		Cre07.g348500
I	OG0002146	UTEX250_A03.03920	ATG1	Cre09.g391245
I	OG0002148	UTEX250_A03.04230	SKP1	Cre12.g501200
I	OG0002150	UTEX250_A03.04455		Cre13.g562400
I	OG0002150	UTEX250_A09.24755		Cre13.g562400
I	OG0002151	UTEX250_A03.04725	UPT1	Cre13.g565800
I	OG0002152	UTEX250_A03.04830		Cre03.g196450
I	OG0002153	UTEX250_A03.04885		Cre02.g074300
I	OG0002155	UTEX250_A03.05005	HSPBP1	Cre09.g397512
I	OG0002157	UTEX250_A03.05130		Cre16.g657550
I	OG0002158	UTEX250_A03.05275	CLPX1	Cre16.g663350
I	OG0002159	UTEX250_A03.05345		Cre02.g118250
I	OG0002161	UTEX250_A03.05465	GLT1	Cre13.g592200
I	OG0002162	UTEX250_A03.05580	VPS18	Cre07.g328550
I	OG0002163	UTEX250_A03.05620	ATG3	Cre02.g102350
I	OG0002164	UTEX250_A03.05715	RPS6	Cre09.g400650
I	OG0002165	UTEX250_A03.05750	CGL26	Cre03.g151700
I	OG0002166	UTEX250_A03.05835		Cre08.g384355
I	OG0002168	UTEX250_A04.06030		Cre08.g358950
I	OG0002171	UTEX250_A04.06385		Cre03.g204750
I	OG0002172	UTEX250_A04.06460	ATG8	Cre16.g689650
I	OG0002173	UTEX250_A04.06490	TIM21	Cre09.g405550
I	OG0002174	UTEX250_A04.06495	AOC4	Cre06.g292350
I	OG0002175	UTEX250_A04.06535	TST1	Cre06.g273300
I	OG0002176	UTEX250_A04.06680		Cre09.g388467
I	OG0002177	UTEX250_A04.06845	RER1	Cre12.g555350
I	OG0002178	UTEX250_A04.06920	XPD4	Cre07.g322300
I	OG0002179	UTEX250_A04.07045		Cre14.g611150
I	OG0002180	UTEX250_A04.07085	COG1	Cre14.g628050
I	OG0002181	UTEX250_A04.07160		Cre12.g548000
I	OG0002183	UTEX250_A04.07175	NAGK1	Cre01.g015000
I	OG0002184	UTEX250_A04.07255		Cre03.g190450
I	OG0002185	UTEX250_A04.07305		Cre06.g263300
I	OG0002188	UTEX250_A04.07420		Cre16.g683500
I	OG0002189	UTEX250_A04.07465	CGL75	Cre07.g337516
I	OG0002190	UTEX250_A04.07530		Cre17.g802119
I	OG0002191	UTEX250_A04.07575	RFS2	Cre02.g088850
I	OG0002192	UTEX250_A04.07630		Cre13.g565650
I	OG0002193	UTEX250_A04.07635	GRX3	Cre07.g325743
I	OG0002194	UTEX250_A04.07790	GLDH1	Cre13.g567100
I	OG0002195	UTEX250_A04.07815		Cre03.g180800
I	OG0002196	UTEX250_A04.07890	FTSHI1	Cre17.g739752
I	OG0002198	UTEX250_A04.07960		Cre17.g730650
I	OG0002200	UTEX250_A04.08110	TPR3	Cre02.g075100
I	OG0002202	UTEX250_A04.08265		Cre13.g606350
I	OG0002203	UTEX250_A04.08285	DLA2	Cre03.g158900
I	OG0002204	UTEX250_A04.08355	CGLD30	Cre17.g742700
I	OG0002205	UTEX250_A05.08550		Cre03.g800340	Cre03.g178300
I	OG0002206	UTEX250_A05.08570	GAT1	Cre10.g439400
I	OG0002207	UTEX250_A05.08715		Cre12.g498450
I	OG0002208	UTEX250_A05.08775		Cre01.g032100
I	OG0002210	UTEX250_A05.08815		Cre13.g571800
I	OG0002211	UTEX250_A05.08835		Cre10.g442250
I	OG0002212	UTEX250_A05.08900	RPS24	Cre10.g456200
I	OG0002214	UTEX250_A05.08970	NUOA8	Cre07.g333900
I	OG0002216	UTEX250_A05.09485	NUOS6	Cre03.g178250	Cre03.g800338
I	OG0002217	UTEX250_A05.09755	SUI1B	Cre07.g353550
I	OG0002218	UTEX250_A05.09870		Cre12.g549950
I	OG0002219	UTEX250_A05.10030		Cre12.g546700
I	OG0002221	UTEX250_A05.10225	CMP2	Cre06.g308500
I	OG0002222	UTEX250_A05.10230	DLA1	Cre09.g386735
I	OG0002223	UTEX250_A05.10295		Cre17.g717200
I	OG0002224	UTEX250_A05.10440		Cre03.g159950
I	OG0002225	UTEX250_A05.10535		Cre01.g034950
I	OG0002226	UTEX250_A05.10550		Cre03.g212753
I	OG0002228	UTEX250_A05.10580	ARP7	Cre12.g545000
I	OG0002229	UTEX250_A05.10585		Cre08.g367800
I	OG0002230	UTEX250_A05.10605		Cre12.g494100
I	OG0002232	UTEX250_A05.10675	CGL82	Cre12.g494000
I	OG0002233	UTEX250_A05.10685		Cre07.g325713
I	OG0002234	UTEX250_A05.10765		Cre08.g362750
I	OG0002235	UTEX250_A05.10780		Cre12.g542400
[truncated: 5,665 more rows]
[truncated: 10 more columns]

## Sheet: Dataset S10
Dataset S10. BUSCO genes that have been lost from the Auxenochlorella UTEX 250-A genome. Rows highlighted in green are part of the GreenCut2 dataset.
BUSCO ID	Chlamydomonas v6.1 ID	Chlamydomonas gene symbol	BUSCO annotation
10061at3041	Cre06.g269000		predicted protein
10182at3041	Cre02.g078507		Photosystem II Pbs27
11481at3041	Cre12.g554600	CGL146	predicted protein
11842at3041	Cre05.g237700	NOP10	H/ACA ribonucleoprotein complex, subunit Nop10
1504at3041	Cre06.g278251	ACRY1	Cryptochrome/DNA photolyase, FAD-binding domain
2251at3041	Cre09.g398700	CPLD27	Cyclopropane-fatty-acyl-phospholipid synthase
3499at3041	Cre16.g665950	MCM8	Mini-chromosome maintenance, conserved site
4102at3041	Cre09.g388060	VDR1	Violaxanthin de-epoxidase
4262at3041	Cre06.g270150		Mitochondrial carrier protein
4310at3041	Cre02.g110750	LHCB7	Chlorophyll a-b binding protein, chloroplastic
5567at3041	Cre13.g572500	CGL14	AF1104-like superfamily
5657at3041	Cre03.g174750	CYN26B	Cyclophilin-type peptidyl-prolyl cis-trans isomerase
6183at3041	Cre12.g508850	GST8	Glutathione S-transferase
643at3041	Cre14.g633900		PurM-like, C-terminal domain
6570at3041	Cre17.g728900	TAL3	Fructose-6-P aldolase
7265at3041	Cre06.g269300	CGL120	Protein of unknown function DUF1365
7769at3041	Cre05.g248250		3-dehydroquinate synthase
7776at3041	Cre05.g234647		HD/PDEase domain
7999at3041	Cre12.g508350	TPR11	Tetratricopeptide repeat-containing domain
9168at3041	Cre06.g267000		Formiminotransferase, N-terminal subdomain
9753at3041	Cre11.g475450		Machado-Joseph disease protein
9943at3041	Cre02.g147000		predicted protein

[truncated: 11 more sheets: Dataset S11, Dataset S12, Dataset S13, Dataset S14, Dataset S15, Dataset S16, Dataset S17, Dataset S18, Dataset S19, Dataset S20, Dataset S21]
